# Supplementary material for: N-Phenyl-2-(1,2,3,4-tetra­hydro­naph­thalen-1-yl­idene)hydrazinecarbo­thio­amide
Source: Acta Crystallogr Sect E Struct Rep Online. 2014 Jan 25;70(Pt 2):o205. doi: 10.1107/S1600536814001585 (PMC3998352; doi:10.1107/S1600536814001585)
Supplement: Supplementary file 1 [file e-70-0o205-sup1.cif]

##############################################################################
#                                                                            #
# This CIF contains the data in a paper accepted for publication in          #
# Acta Crystallographica Section E. It conforms to the requirements of       #
# Notes for Authors for Acta Crystallographica Section E, and has been       #
# peer reviewed under the auspices of the IUCr Commission on Journals.       #
#                                                                            #
# Full details of the Crystallographic Information File format               #
# are given in the paper "The Crystallographic Information File (CIF):       #
# a New Standard Archive File for Crystallography" by S. R. Hall, F. H.      #
# Allen and I. D. Brown [Acta Cryst. (1991), A47, 655-685].                  #
#                                                                            #
# The current version of the core CIF dictionary is obtainable from          #
# ftp://ftp.iucr.org/pub/cif_core.dic.                                       #
#                                                                            #
# Software is freely available for graphical display of the structure(s)     #
# in this CIF. For information consult the CIF software page                 #
# http://www.iucr.org/resources/cif/software.                                #
#                                                                            #
# This file may be used for bona fide research purposes within the           #
# scientific community so long as proper attribution is given to the journal # 
# article from which it was obtained.                                        #
#                                                                            #
##############################################################################
data_I
_database_code_depnum_ccdc_archive 'CCDC 982930'
_audit_creation_method     SHELXL-97
_journal_date_recd_electronic     2014-01-21
_journal_date_accepted     2014-01-22
_journal_name_full     'Acta Crystallographica, Section E'
_journal_year     2014
_journal_volume     70
_journal_issue      2
_journal_page_first     o205
_journal_page_last     o205
_journal_paper_category     QO
_journal_paper_doi     10.1107/S1600536814001585
_journal_coeditor_code     BT6959
_publ_contact_author_name     'Adriano Bof de Oliveira'
_publ_contact_author_address
;
Departamento de Qu\'imica
Universidade Federal de Sergipe
Av. Marechal Rondon s/n, Campus
49100-000 S\~ao Crist\'ov\~ao-SE
Brazil
;
_publ_contact_author_email     'adriano@daad-alumni.de'
_publ_contact_author_fax     '55(79)21056651'
_publ_contact_author_phone     '55(79)21056658'
_publ_section_title
;\
<i>N</i>-Phenyl-2-(1,2,3,4-tetrahydronaphthalen-1-ylidene)\
hydrazinecarbothioamide
;
loop_
    _publ_author_name
    _publ_author_footnote
    _publ_author_address
    'Oliveira, Adriano Bof de' .
;
Departamento de Qu\'imica
Universidade Federal de Sergipe
Av. Marechal Rondon s/n, Campus
49100-000 S\~ao Crist\'ov\~ao-SE
Brazil
;
    'Feitosa, B\'arbara Regina Santos' .
;
Departamento de Qu\'imica
Universidade Federal de Sergipe
Av. Marechal Rondon s/n, Campus
49100-000 S\~ao Crist\'ov\~ao-SE
Brazil
;
    'N\"ather, Christian' .
;
Institut f\"ur Anorganische Chemie
Christian-Albrechts-Universit\"at zu Kiel
Max-Eyth Strasse 2
D-24118 Kiel
Germany
;
    'Jess, Inke' .
;
Institut f\"ur Anorganische Chemie
Christian-Albrechts-Universit\"at zu Kiel
Max-Eyth Strasse 2
D-24118 Kiel
Germany
;
_chemical_name_systematic
;\
<i>N</i>-Phenyl-2-(1,2,3,4-tetrahydronaphthalen-1-\
ylidene)hydrazinecarbothioamide
;
_chemical_name_common     ?
_chemical_formula_moiety     'C17 H17 N3 S'
_chemical_formula_sum     'C17 H17 N3 S'
_chemical_formula_iupac     'C17 H17 N3 S'
_chemical_formula_weight     295.40
_chemical_melting_point     452
_symmetry_cell_setting     monoclinic
_symmetry_space_group_name_H-M     'P 21/n'
_symmetry_space_group_name_Hall     '-P 2yn'
loop_
    _symmetry_equiv_pos_as_xyz
    'x, y, z'
    '-x+1/2, y+1/2, -z+1/2'
    '-x, -y, -z'
    'x-1/2, -y-1/2, z-1/2'
_cell_length_a     8.4415(3)
_cell_length_b     18.0256(7)
_cell_length_c     10.0260(3)
_cell_angle_alpha     90.00
_cell_angle_beta     107.495(2)
_cell_angle_gamma     90.00
_cell_volume     1455.02(9)
_cell_formula_units_Z     4
_cell_measurement_reflns_used     26099
_cell_measurement_theta_min     2.26
_cell_measurement_theta_max     28.07
_cell_measurement_temperature     200(2)
_exptl_crystal_description     cubic
_exptl_crystal_colour     yellow
_exptl_crystal_size_max     0.3
_exptl_crystal_size_mid     0.3
_exptl_crystal_size_min     0.2
_exptl_crystal_density_diffrn     1.348
_exptl_crystal_density_meas     ?
_exptl_crystal_density_method     'not measured'
_exptl_crystal_F_000     624
_exptl_absorpt_coefficient_mu     0.219
_exptl_absorpt_correction_type     none
_exptl_absorpt_process_details     ?
_exptl_absorpt_correction_T_min     ?
_exptl_absorpt_correction_T_max     ?
_exptl_special_details     ?
_diffrn_ambient_temperature     200(2)
_diffrn_radiation_type     MoK\a
_diffrn_radiation_wavelength     0.71073
_diffrn_radiation_monochromator     graphite
_diffrn_measurement_device_type     'Stoe IPDS-1'
_diffrn_measurement_method     '\f scans'
_diffrn_detector_area_resol_mean     ?
_diffrn_reflns_number     23139
_diffrn_reflns_av_R_equivalents     0.0685
_diffrn_reflns_av_sigmaI/netI     0.0313
_diffrn_reflns_theta_min     2.26
_diffrn_reflns_theta_max     28.07
_diffrn_reflns_theta_full     28.07
_diffrn_measured_fraction_theta_max     0.995
_diffrn_measured_fraction_theta_full     0.995
_diffrn_reflns_limit_h_min     -11
_diffrn_reflns_limit_h_max     11
_diffrn_reflns_limit_k_min     -23
_diffrn_reflns_limit_k_max     23
_diffrn_reflns_limit_l_min     -13
_diffrn_reflns_limit_l_max     12
_diffrn_standards_number     ?
_diffrn_standards_interval_count     ?
_diffrn_standards_interval_time     ?
_diffrn_standards_decay_%     ?
_refine_special_details
;
Refinement of <i>F</i>^2^ against ALL reflections. The weighted <i>R</i>-factor
<i>wR</i> and goodness of fit <i>S</i> are based on <i>F</i>^2^, conventional
<i>R</i>-factors <i>R</i> are based on <i>F</i>, with <i>F</i> set to zero for
negative <i>F</i>^2^. The threshold expression of <i>F</i>^2^ >
\s(<i>F</i>^2^) is used only for calculating <i>R</i>-factors(gt) <i>etc</i>.
and is not relevant to the choice of reflections for refinement.
<i>R</i>-factors based on <i>F</i>^2^ are statistically about twice as large
as those based on <i>F</i>, and <i>R</i>- factors based on ALL data will be
even larger.
;
_reflns_number_total     3520
_reflns_number_gt     3045
_reflns_threshold_expression     I>2sigma(I)
_refine_ls_structure_factor_coef     Fsqd
_refine_ls_matrix_type     full
_refine_ls_R_factor_all     0.0454
_refine_ls_R_factor_gt     0.0358
_refine_ls_wR_factor_gt     0.0847
_refine_ls_wR_factor_ref     0.0889
_refine_ls_goodness_of_fit_ref     1.050
_refine_ls_restrained_S_all     1.050
_refine_ls_number_reflns     3520
_refine_ls_number_parameters     190
_refine_ls_number_restraints     0
_refine_ls_hydrogen_treatment     constr
_refine_ls_weighting_scheme     calc
_refine_ls_weighting_details
         'calc w=1/[\s^2^(Fo^2^)+(0.0371P)^2^+0.4190P] where P=(Fo^2^+2Fc^2^)/3'
_atom_sites_solution_hydrogens     geom
_atom_sites_solution_primary     direct
_atom_sites_solution_secondary     difmap
_refine_ls_shift/su_max     0.001
_refine_ls_shift/su_mean     0.000
_refine_diff_density_max     0.258
_refine_diff_density_min     -0.239
_refine_ls_extinction_method     none
_refine_ls_extinction_coef     ?
loop_
    _atom_type_symbol
    _atom_type_description
    _atom_type_scat_dispersion_real
    _atom_type_scat_dispersion_imag
    _atom_type_scat_source
    C C 0.0033 0.0016 'International Tables Vol C Tables 4.2.6.8 and 6.1.1.4'
    H H 0.0000 0.0000 'International Tables Vol C Tables 4.2.6.8 and 6.1.1.4'
    N N 0.0061 0.0033 'International Tables Vol C Tables 4.2.6.8 and 6.1.1.4'
    S S 0.1246 0.1234 'International Tables Vol C Tables 4.2.6.8 and 6.1.1.4'
_computing_data_collection     '<i>X-AREA</i> (Stoe & Cie, 2008)'
_computing_cell_refinement     '<i>X-AREA</i> (Stoe & Cie, 2008)'
_computing_data_reduction     '<i>X-RED32</i> (Stoe & Cie, 2008)'
_computing_structure_solution     'SHELXS97 (Sheldrick, 2008)'
_computing_structure_refinement     'SHELXL97 (Sheldrick, 2008)'
_computing_molecular_graphics     'DIAMOND (Brandenburg, 2006)'
_computing_publication_material     'publCIF (Westrip, 2010)'
loop_
    _atom_site_type_symbol
    _atom_site_label
    _atom_site_fract_x
    _atom_site_fract_y
    _atom_site_fract_z
    _atom_site_U_iso_or_equiv
    _atom_site_adp_type
    _atom_site_calc_flag
    _atom_site_refinement_flags
    _atom_site_occupancy
    _atom_site_symmetry_multiplicity
    _atom_site_disorder_assembly
    _atom_site_disorder_group
    S S1 0.37784(5) 0.09351(2) 0.54195(3) 0.03751(11) Uani d . 1 1 . .
    C C1 0.47689(15) 0.07366(7) 0.70981(13) 0.0270(3) Uani d . 1 1 . .
    N N1 0.55649(13) 0.00734(6) 0.74440(11) 0.0284(2) Uani d . 1 1 . .
    H H1N 0.5703 -0.0195 0.6754 0.034 Uiso d R 1 1 . .
    N N2 0.65846(13) -0.00109(6) 0.88038(11) 0.0278(2) Uani d . 1 1 . .
    C C2 0.74837(15) -0.06010(7) 0.91151(12) 0.0250(2) Uani d . 1 1 . .
    C C3 0.74732(17) -0.12214(7) 0.81071(13) 0.0291(3) Uani d . 1 1 . .
    H H3A 0.8085 -0.1061 0.7455 0.035 Uiso calc R 1 1 . .
    H H3B 0.6312 -0.1327 0.7549 0.035 Uiso calc R 1 1 . .
    C C4 0.82614(18) -0.19283(7) 0.88489(14) 0.0328(3) Uani d . 1 1 . .
    H H4A 0.7561 -0.2134 0.9394 0.039 Uiso calc R 1 1 . .
    H H4B 0.8337 -0.2303 0.8149 0.039 Uiso calc R 1 1 . .
    C C5 0.99852(18) -0.17606(8) 0.98201(15) 0.0363(3) Uani d . 1 1 . .
    H H5A 1.0483 -0.2220 1.0311 0.044 Uiso calc R 1 1 . .
    H H5B 1.0702 -0.1583 0.9265 0.044 Uiso calc R 1 1 . .
    C C6 0.99093(16) -0.11786(7) 1.08793(14) 0.0286(3) Uani d . 1 1 . .
    C C7 1.10660(17) -0.11733(8) 1.22097(15) 0.0351(3) Uani d . 1 1 . .
    H H7 1.1929 -0.1532 1.2435 0.042 Uiso calc R 1 1 . .
    C C8 1.09825(18) -0.06577(8) 1.32042(15) 0.0383(3) Uani d . 1 1 . .
    H H8 1.1796 -0.0657 1.4097 0.046 Uiso calc R 1 1 . .
    C C9 0.9709(2) -0.01430(8) 1.28947(14) 0.0382(3) Uani d . 1 1 . .
    H H9 0.9627 0.0203 1.3585 0.046 Uiso calc R 1 1 . .
    C C10 0.85514(18) -0.01313(7) 1.15781(14) 0.0332(3) Uani d . 1 1 . .
    H H10 0.7684 0.0226 1.1370 0.040 Uiso calc R 1 1 . .
    C C11 0.86494(15) -0.06406(7) 1.05523(12) 0.0262(3) Uani d . 1 1 . .
    N N3 0.48970(14) 0.11902(6) 0.81878(11) 0.0290(2) Uani d . 1 1 . .
    H H2N 0.5513 0.1028 0.9008 0.035 Uiso calc R 1 1 . .
    C C12 0.41601(15) 0.18985(7) 0.81780(12) 0.0255(2) Uani d . 1 1 . .
    C C13 0.51258(16) 0.24662(8) 0.89485(13) 0.0303(3) Uani d . 1 1 . .
    H H13 0.6266 0.2382 0.9427 0.036 Uiso calc R 1 1 . .
    C C14 0.44270(18) 0.31549(8) 0.90199(14) 0.0341(3) Uani d . 1 1 . .
    H H14 0.5089 0.3542 0.9551 0.041 Uiso calc R 1 1 . .
    C C15 0.27640(18) 0.32813(8) 0.83178(14) 0.0339(3) Uani d . 1 1 . .
    H H15 0.2284 0.3754 0.8362 0.041 Uiso calc R 1 1 . .
    C C16 0.18101(16) 0.27136(8) 0.75537(14) 0.0323(3) Uani d . 1 1 . .
    H H16 0.0671 0.2799 0.7071 0.039 Uiso calc R 1 1 . .
    C C17 0.24953(16) 0.20221(7) 0.74832(13) 0.0286(3) Uani d . 1 1 . .
    H H17 0.1828 0.1634 0.6961 0.034 Uiso calc R 1 1 . .
loop_
    _atom_site_aniso_label
    _atom_site_aniso_U_11
    _atom_site_aniso_U_22
    _atom_site_aniso_U_33
    _atom_site_aniso_U_12
    _atom_site_aniso_U_13
    _atom_site_aniso_U_23
    S1 0.0426(2) 0.0436(2) 0.02103(15) 0.01742(15) 0.00155(13) -0.00099(13)
    C1 0.0239(6) 0.0313(6) 0.0248(6) 0.0019(5) 0.0060(5) 0.0000(5)
    N1 0.0290(5) 0.0306(6) 0.0223(5) 0.0048(4) 0.0029(4) -0.0006(4)
    N2 0.0277(5) 0.0311(6) 0.0223(5) 0.0017(4) 0.0040(4) 0.0024(4)
    C2 0.0243(6) 0.0258(6) 0.0246(6) -0.0015(5) 0.0070(5) 0.0022(4)
    C3 0.0313(6) 0.0284(6) 0.0261(6) -0.0019(5) 0.0066(5) -0.0003(5)
    C4 0.0397(7) 0.0266(6) 0.0331(7) 0.0021(5) 0.0125(6) -0.0002(5)
    C5 0.0343(7) 0.0360(7) 0.0395(7) 0.0090(6) 0.0127(6) 0.0045(6)
    C6 0.0252(6) 0.0289(6) 0.0315(6) -0.0017(5) 0.0082(5) 0.0069(5)
    C7 0.0254(6) 0.0386(7) 0.0377(7) -0.0014(5) 0.0038(5) 0.0131(6)
    C8 0.0364(7) 0.0414(8) 0.0292(6) -0.0121(6) -0.0020(5) 0.0101(6)
    C9 0.0509(9) 0.0318(7) 0.0266(6) -0.0076(6) 0.0037(6) 0.0003(5)
    C10 0.0405(7) 0.0268(7) 0.0288(6) 0.0009(5) 0.0050(5) 0.0019(5)
    C11 0.0263(6) 0.0255(6) 0.0254(6) -0.0027(5) 0.0058(5) 0.0044(4)
    N3 0.0294(5) 0.0337(6) 0.0202(5) 0.0072(4) 0.0019(4) 0.0002(4)
    C12 0.0263(6) 0.0297(6) 0.0205(5) 0.0030(5) 0.0069(4) 0.0008(4)
    C13 0.0248(6) 0.0391(7) 0.0242(6) -0.0001(5) 0.0033(5) -0.0019(5)
    C14 0.0360(7) 0.0323(7) 0.0310(6) -0.0038(5) 0.0057(5) -0.0058(5)
    C15 0.0383(7) 0.0303(7) 0.0318(7) 0.0055(5) 0.0086(6) -0.0012(5)
    C16 0.0263(6) 0.0388(7) 0.0292(6) 0.0054(5) 0.0044(5) -0.0012(5)
    C17 0.0255(6) 0.0323(7) 0.0266(6) -0.0014(5) 0.0058(5) -0.0036(5)
_geom_special_details
;
All e.s.d.'s (except the e.s.d. in the dihedral angle between two l.s. planes)
are estimated using the full covariance matrix. The cell e.s.d.'s are taken
into account individually in the estimation of e.s.d.'s in distances, angles
and torsion angles; correlations between e.s.d.'s in cell parameters are only
used when they are defined by crystal symmetry. An approximate (isotropic)
treatment of cell e.s.d.'s is used for estimating e.s.d.'s involving l.s.
planes.
;
loop_
    _geom_bond_atom_site_label_1
    _geom_bond_atom_site_label_2
    _geom_bond_site_symmetry_2
    _geom_bond_distance
    _geom_bond_publ_flag
    S1 C1 . 1.6773(13) ?
    C1 N3 . 1.3427(16) ?
    C1 N1 . 1.3642(16) ?
    N1 N2 . 1.3846(14) ?
    N1 H1N . 0.8800 ?
    N2 C2 . 1.2894(16) ?
    C2 C11 . 1.4823(16) ?
    C2 C3 . 1.5055(18) ?
    C3 C4 . 1.5238(18) ?
    C3 H3A . 0.9900 ?
    C3 H3B . 0.9900 ?
    C4 C5 . 1.518(2) ?
    C4 H4A . 0.9900 ?
    C4 H4B . 0.9900 ?
    C5 C6 . 1.508(2) ?
    C5 H5A . 0.9900 ?
    C5 H5B . 0.9900 ?
    C6 C7 . 1.3963(18) ?
    C6 C11 . 1.4033(18) ?
    C7 C8 . 1.380(2) ?
    C7 H7 . 0.9500 ?
    C8 C9 . 1.383(2) ?
    C8 H8 . 0.9500 ?
    C9 C10 . 1.3864(19) ?
    C9 H9 . 0.9500 ?
    C10 C11 . 1.3995(18) ?
    C10 H10 . 0.9500 ?
    N3 C12 . 1.4190(16) ?
    N3 H2N . 0.8800 ?
    C12 C17 . 1.3861(18) ?
    C12 C13 . 1.3892(18) ?
    C13 C14 . 1.3854(19) ?
    C13 H13 . 0.9500 ?
    C14 C15 . 1.387(2) ?
    C14 H14 . 0.9500 ?
    C15 C16 . 1.3826(19) ?
    C15 H15 . 0.9500 ?
    C16 C17 . 1.3849(19) ?
    C16 H16 . 0.9500 ?
    C17 H17 . 0.9500 ?
loop_
    _geom_angle_atom_site_label_1
    _geom_angle_atom_site_label_2
    _geom_angle_atom_site_label_3
    _geom_angle_site_symmetry_1
    _geom_angle_site_symmetry_3
    _geom_angle
    _geom_angle_publ_flag
    N3 C1 N1 . . 114.44(11) ?
    N3 C1 S1 . . 125.48(10) ?
    N1 C1 S1 . . 120.06(9) ?
    C1 N1 N2 . . 117.35(10) ?
    C1 N1 H1N . . 116.9 ?
    N2 N1 H1N . . 121.6 ?
    C2 N2 N1 . . 118.38(11) ?
    N2 C2 C11 . . 116.45(11) ?
    N2 C2 C3 . . 124.48(11) ?
    C11 C2 C3 . . 119.01(11) ?
    C2 C3 C4 . . 112.33(10) ?
    C2 C3 H3A . . 109.1 ?
    C4 C3 H3A . . 109.1 ?
    C2 C3 H3B . . 109.1 ?
    C4 C3 H3B . . 109.1 ?
    H3A C3 H3B . . 107.9 ?
    C5 C4 C3 . . 109.89(11) ?
    C5 C4 H4A . . 109.7 ?
    C3 C4 H4A . . 109.7 ?
    C5 C4 H4B . . 109.7 ?
    C3 C4 H4B . . 109.7 ?
    H4A C4 H4B . . 108.2 ?
    C6 C5 C4 . . 110.78(11) ?
    C6 C5 H5A . . 109.5 ?
    C4 C5 H5A . . 109.5 ?
    C6 C5 H5B . . 109.5 ?
    C4 C5 H5B . . 109.5 ?
    H5A C5 H5B . . 108.1 ?
    C7 C6 C11 . . 118.80(13) ?
    C7 C6 C5 . . 120.80(12) ?
    C11 C6 C5 . . 120.40(12) ?
    C8 C7 C6 . . 121.45(13) ?
    C8 C7 H7 . . 119.3 ?
    C6 C7 H7 . . 119.3 ?
    C7 C8 C9 . . 119.65(13) ?
    C7 C8 H8 . . 120.2 ?
    C9 C8 H8 . . 120.2 ?
    C8 C9 C10 . . 120.11(14) ?
    C8 C9 H9 . . 119.9 ?
    C10 C9 H9 . . 119.9 ?
    C9 C10 C11 . . 120.61(13) ?
    C9 C10 H10 . . 119.7 ?
    C11 C10 H10 . . 119.7 ?
    C10 C11 C6 . . 119.32(12) ?
    C10 C11 C2 . . 120.94(11) ?
    C6 C11 C2 . . 119.70(11) ?
    C1 N3 C12 . . 127.91(11) ?
    C1 N3 H2N . . 116.0 ?
    C12 N3 H2N . . 116.0 ?
    C17 C12 C13 . . 119.87(12) ?
    C17 C12 N3 . . 121.61(11) ?
    C13 C12 N3 . . 118.44(11) ?
    C14 C13 C12 . . 120.06(12) ?
    C14 C13 H13 . . 120.0 ?
    C12 C13 H13 . . 120.0 ?
    C13 C14 C15 . . 120.17(13) ?
    C13 C14 H14 . . 119.9 ?
    C15 C14 H14 . . 119.9 ?
    C16 C15 C14 . . 119.45(13) ?
    C16 C15 H15 . . 120.3 ?
    C14 C15 H15 . . 120.3 ?
    C15 C16 C17 . . 120.79(12) ?
    C15 C16 H16 . . 119.6 ?
    C17 C16 H16 . . 119.6 ?
    C16 C17 C12 . . 119.66(12) ?
    C16 C17 H17 . . 120.2 ?
    C12 C17 H17 . . 120.2 ?
loop_
    _geom_torsion_atom_site_label_1
    _geom_torsion_atom_site_label_2
    _geom_torsion_atom_site_label_3
    _geom_torsion_atom_site_label_4
    _geom_torsion_site_symmetry_1
    _geom_torsion_site_symmetry_2
    _geom_torsion_site_symmetry_3
    _geom_torsion_site_symmetry_4
    _geom_torsion
    _geom_torsion_publ_flag
    N3 C1 N1 N2 . . . . -9.03(16) ?
    S1 C1 N1 N2 . . . . 169.57(9) ?
    C1 N1 N2 C2 . . . . -172.78(11) ?
    N1 N2 C2 C11 . . . . 175.47(10) ?
    N1 N2 C2 C3 . . . . -1.69(18) ?
    N2 C2 C3 C4 . . . . -163.68(12) ?
    C11 C2 C3 C4 . . . . 19.23(16) ?
    C2 C3 C4 C5 . . . . -53.39(15) ?
    C3 C4 C5 C6 . . . . 58.18(15) ?
    C4 C5 C6 C7 . . . . 149.58(12) ?
    C4 C5 C6 C11 . . . . -29.09(17) ?
    C11 C6 C7 C8 . . . . 0.67(19) ?
    C5 C6 C7 C8 . . . . -178.02(13) ?
    C6 C7 C8 C9 . . . . 1.4(2) ?
    C7 C8 C9 C10 . . . . -1.9(2) ?
    C8 C9 C10 C11 . . . . 0.4(2) ?
    C9 C10 C11 C6 . . . . 1.6(2) ?
    C9 C10 C11 C2 . . . . -175.99(12) ?
    C7 C6 C11 C10 . . . . -2.16(18) ?
    C5 C6 C11 C10 . . . . 176.54(12) ?
    C7 C6 C11 C2 . . . . 175.51(11) ?
    C5 C6 C11 C2 . . . . -5.79(18) ?
    N2 C2 C11 C10 . . . . 11.35(18) ?
    C3 C2 C11 C10 . . . . -171.33(12) ?
    N2 C2 C11 C6 . . . . -166.29(11) ?
    C3 C2 C11 C6 . . . . 11.04(17) ?
    N1 C1 N3 C12 . . . . -177.29(12) ?
    S1 C1 N3 C12 . . . . 4.2(2) ?
    C1 N3 C12 C17 . . . . 47.42(19) ?
    C1 N3 C12 C13 . . . . -135.95(14) ?
    C17 C12 C13 C14 . . . . -0.13(19) ?
    N3 C12 C13 C14 . . . . -176.81(12) ?
    C12 C13 C14 C15 . . . . -0.3(2) ?
    C13 C14 C15 C16 . . . . 0.3(2) ?
    C14 C15 C16 C17 . . . . 0.1(2) ?
    C15 C16 C17 C12 . . . . -0.5(2) ?
    C13 C12 C17 C16 . . . . 0.51(19) ?
    N3 C12 C17 C16 . . . . 177.09(11) ?
loop_
    _geom_hbond_atom_site_label_D
    _geom_hbond_atom_site_label_H
    _geom_hbond_atom_site_label_A
    _geom_hbond_site_symmetry_A
    _geom_hbond_distance_DH
    _geom_hbond_distance_HA
    _geom_hbond_distance_DA
    _geom_hbond_angle_DHA
    N1 H1N S1 3_656 0.88 2.70 3.5793(11) 176.1
    N3 H2N N2 . 0.88 2.12 2.5630(15) 110.6
_iucr_refine_instructions_details
;
TITL C17H17N3S at 200 K in P2(1)/n (TPTSC)
CELL 0.71073   8.4415  18.0256  10.0260  90.000 107.495  90.000
ZERR    4.00   0.0003   0.0007   0.0003   0.000   0.002   0.000
LATT  1
SYMM 0.5-X, 0.5+Y, 0.5-Z
SFAC C H N S
UNIT 68 68 12 4
L.S. 10
ACTA
TEMP -73
BOND $H
CONF
EQIV $1 -x+1, -y, -z+1
HTAB N1 S1_$1
HTAB N3 N2
MPLA C1 N1 N2 N3 S1
MPLA C2 C3 C4 C5 C6 C7 C8 C9 C10 C11
MPLA C6 C7 C8 C9 C10 C11
MPLA C12 C13 C14 C15 C16 C17
WGHT    0.037100    0.419000
FVAR       1.15019
S1    4    0.377838    0.093512    0.541945    11.00000    0.04258    0.04362 =
         0.02103   -0.00099    0.00155    0.01742
C1    1    0.476885    0.073659    0.709806    11.00000    0.02387    0.03133 =
         0.02482   -0.00004    0.00599    0.00190
N1    3    0.556489    0.007336    0.744405    11.00000    0.02905    0.03060 =
         0.02229   -0.00058    0.00292    0.00484
AFIX   3
H1N   2    0.570319   -0.019464    0.675385    11.00000   -1.20000
AFIX   0
N2    3    0.658456   -0.001087    0.880383    11.00000    0.02775    0.03106 =
         0.02228    0.00237    0.00403    0.00174
C2    1    0.748366   -0.060100    0.911513    11.00000    0.02430    0.02579 =
         0.02459    0.00223    0.00697   -0.00147
C3    1    0.747319   -0.122138    0.810712    11.00000    0.03128    0.02841 =
         0.02615   -0.00026    0.00663   -0.00188
AFIX  23
H3A   2    0.808515   -0.106139    0.745530    11.00000   -1.20000
H3B   2    0.631247   -0.132710    0.754851    11.00000   -1.20000
AFIX   0
C4    1    0.826143   -0.192831    0.884891    11.00000    0.03969    0.02659 =
         0.03314   -0.00018    0.01251    0.00210
AFIX  23
H4A   2    0.756092   -0.213394    0.939403    11.00000   -1.20000
H4B   2    0.833709   -0.230332    0.814921    11.00000   -1.20000
AFIX   0
C5    1    0.998523   -0.176057    0.982012    11.00000    0.03426    0.03599 =
         0.03954    0.00453    0.01265    0.00903
AFIX  23
H5A   2    1.048256   -0.222006    1.031081    11.00000   -1.20000
H5B   2    1.070179   -0.158316    0.926514    11.00000   -1.20000
AFIX   0
C6    1    0.990931   -0.117856    1.087928    11.00000    0.02521    0.02893 =
         0.03153    0.00693    0.00819   -0.00167
C7    1    1.106596   -0.117329    1.220970    11.00000    0.02535    0.03859 =
         0.03771    0.01307    0.00378   -0.00137
AFIX  43
H7    2    1.192944   -0.153246    1.243534    11.00000   -1.20000
AFIX   0
C8    1    1.098245   -0.065774    1.320423    11.00000    0.03642    0.04138 =
         0.02920    0.01007   -0.00199   -0.01206
AFIX  43
H8    2    1.179558   -0.065652    1.409668    11.00000   -1.20000
AFIX   0
C9    1    0.970885   -0.014298    1.289471    11.00000    0.05095    0.03179 =
         0.02663    0.00025    0.00371   -0.00756
AFIX  43
H9    2    0.962693    0.020318    1.358542    11.00000   -1.20000
AFIX   0
C10   1    0.855142   -0.013126    1.157807    11.00000    0.04052    0.02678 =
         0.02877    0.00186    0.00500    0.00094
AFIX  43
H10   2    0.768373    0.022585    1.137025    11.00000   -1.20000
AFIX   0
C11   1    0.864940   -0.064060    1.055230    11.00000    0.02628    0.02550 =
         0.02542    0.00443    0.00578   -0.00271
N3    3    0.489696    0.119018    0.818783    11.00000    0.02943    0.03373 =
         0.02018    0.00016    0.00193    0.00721
AFIX  43
H2N   2    0.551289    0.102849    0.900800    11.00000   -1.20000
AFIX   0
C12   1    0.416009    0.189853    0.817804    11.00000    0.02627    0.02970 =
         0.02053    0.00084    0.00692    0.00303
C13   1    0.512583    0.246623    0.894852    11.00000    0.02478    0.03909 =
         0.02424   -0.00187    0.00332   -0.00010
AFIX  43
H13   2    0.626650    0.238216    0.942689    11.00000   -1.20000
AFIX   0
C14   1    0.442704    0.315487    0.901994    11.00000    0.03604    0.03228 =
         0.03103   -0.00584    0.00575   -0.00375
AFIX  43
H14   2    0.508859    0.354154    0.955117    11.00000   -1.20000
AFIX   0
C15   1    0.276395    0.328127    0.831782    11.00000    0.03826    0.03027 =
         0.03180   -0.00124    0.00862    0.00547
AFIX  43
H15   2    0.228439    0.375396    0.836165    11.00000   -1.20000
AFIX   0
C16   1    0.181009    0.271356    0.755367    11.00000    0.02628    0.03877 =
         0.02917   -0.00120    0.00442    0.00543
AFIX  43
H16   2    0.067105    0.279887    0.707122    11.00000   -1.20000
AFIX   0
C17   1    0.249529    0.202206    0.748315    11.00000    0.02546    0.03231 =
         0.02659   -0.00356    0.00579   -0.00139
AFIX  43
H17   2    0.182774    0.163435    0.696121    11.00000   -1.20000
HKLF 4
REM  C17H17N3S at 200 K in P2(1)/n (TPTSC)
REM R1 =  0.0358 for   3045 Fo > 4sig(Fo)  and  0.0454 for all   3520 data
REM    190 parameters refined using      0 restraints
END
WGHT      0.0371      0.4190
REM Highest difference peak  0.258,  deepest hole -0.239,  1-sigma level  0.037
Q1    1   0.7431 -0.0921  0.8606  11.00000  0.05    0.26
Q2    1   0.8359 -0.0421  1.1052  11.00000  0.05    0.21
Q3    1   0.9980 -0.1418  1.0361  11.00000  0.05    0.21
Q4    1   0.4571  0.1609  0.8039  11.00000  0.05    0.20
Q5    1   0.9144 -0.0980  1.0851  11.00000  0.05    0.20
Q6    1   0.4529  0.2162  0.8665  11.00000  0.05    0.19
Q7    1   0.2292  0.2427  0.7255  11.00000  0.05    0.19
Q8    1   0.7794 -0.1569  0.8479  11.00000  0.05    0.19
Q9    1   0.3914  0.1567  0.5783  11.00000  0.05    0.19
Q10   1   0.4666  0.0944  0.7642  11.00000  0.05    0.18
Q11   1   0.4025  0.0357  0.5223  11.00000  0.05    0.17
Q12   1   0.3638  0.0423  0.5035  11.00000  0.05    0.17
Q13   1   0.3234  0.0527  0.5665  11.00000  0.05    0.17
Q14   1   0.3798  0.1560  0.5245  11.00000  0.05    0.17
Q15   1   0.3241  0.1355  0.5591  11.00000  0.05    0.16
Q16   1   1.0468 -0.1187  1.1533  11.00000  0.05    0.16
Q17   1   1.0796 -0.0987  1.2825  11.00000  0.05    0.16
Q18   1   0.4799  0.2845  0.8781  11.00000  0.05    0.16
Q19   1   0.3484  0.2012  0.7579  11.00000  0.05    0.16
Q20   1   0.4616  0.2741  0.9089  11.00000  0.05    0.16
;
