# Supplementary material for: N-Phenyl-2-(1,2,3,4-tetra­hydro­naph­thalen-1-yl­idene)hydrazinecarbo­thio­amide
Source: Acta Crystallogr Sect E Struct Rep Online. 2014 Jan 25;70(Pt 2):o205. doi: 10.1107/S1600536814001585 (PMC3998352; doi:10.1107/S1600536814001585)
Supplement: Supplementary file 2 [file e-70-0o205-Isup2.hkl]

# 
# h,k,l, Fc-squared, Fo-squared, sigma(Fo-squared) and status flag 
# 
data_I
_shelx_title ' C17H17N3S at 200 K in P2(1)/n (TPTSC)' 
_shelx_refln_list_code          4 
_shelx_F_calc_maximum       83.02 
_exptl_crystal_F_000       624.00 
_reflns_d_resolution_high  0.7552 
 
loop_ 
 _symmetry_equiv_pos_as_xyz 
 'x, y, z' 
 '-x+1/2, y+1/2, -z+1/2' 
 '-x, -y, -z' 
 'x-1/2, -y-1/2, z-1/2' 
 
_cell_length_a     8.4415 
_cell_length_b    18.0256 
_cell_length_c    10.0260 
_cell_angle_alpha  90.000 
_cell_angle_beta  107.495 
_cell_angle_gamma  90.000 
 
_shelx_F_squared_multiplier     1.000 
 
loop_ 
 _refln_index_h 
 _refln_index_k 
 _refln_index_l 
 _refln_F_squared_calc 
 _refln_F_squared_meas 
 _refln_F_squared_sigma 
 _refln_observed_status 
   2   0   0     2484.82     2528.30     85.43 o 
   4   0   0      253.88      315.70     10.65 o 
   6   0   0       67.68       64.13      2.92 o 
   8   0   0     1088.20     1134.60     41.51 o 
  10   0   0        1.69        6.59      3.63 o 
   1   1   0        2.16        2.83      4.57 o 
   2   1   0     1329.16     1397.24     41.80 o 
   3   1   0        0.91        0.95      2.42 o 
   4   1   0     1584.11     1717.56     34.93 o 
   5   1   0       62.58       54.13      2.12 o 
   6   1   0      114.57      114.28      2.94 o 
   7   1   0        5.05        6.04      2.08 o 
   8   1   0      242.85      214.15      5.27 o 
   9   1   0       14.66       12.76      3.43 o 
  10   1   0       33.31       26.43      5.90 o 
   0   2   0     1882.39     2064.15     88.87 o 
   1   2   0     5078.12     5133.13     98.20 o 
   2   2   0      445.75      460.24     10.81 o 
   3   2   0        0.75        0.79      2.51 o 
   4   2   0     1438.42     1580.90     40.42 o 
   5   2   0       26.21       20.87      2.16 o 
   6   2   0        0.77       -0.29      2.07 o 
   7   2   0       80.78       70.46      2.38 o 
   8   2   0       88.92       91.88      2.53 o 
   9   2   0      455.12      425.93     64.05 o 
  10   2   0       96.64       80.59     14.16 o 
   1   3   0      881.44      891.50     17.26 o 
   2   3   0     5718.52     5529.25    191.87 o 
   3   3   0        6.08        9.46      2.35 o 
   4   3   0        1.63        0.66      2.18 o 
   5   3   0      423.00      453.29      9.52 o 
   6   3   0      155.77      141.52      2.88 o 
   7   3   0       21.55       25.63      2.18 o 
   8   3   0        0.29        3.83      2.25 o 
   9   3   0       29.65       26.37      2.83 o 
  10   3   0       72.76       69.73      7.92 o 
   0   4   0      101.02       93.92      5.50 o 
   1   4   0     1472.92     1460.90     35.74 o 
   2   4   0       90.87       97.78      2.87 o 
   3   4   0      117.47      116.42      3.30 o 
   4   4   0       14.74       21.54      2.18 o 
   5   4   0       13.83       11.83      2.06 o 
   6   4   0      173.52      177.62      5.56 o 
   7   4   0        3.73        5.53      2.18 o 
   8   4   0      597.16      609.93     17.21 o 
   9   4   0      328.76      348.96      9.41 o 
  10   4   0      156.00      138.31     13.76 o 
   1   5   0     1432.41     1331.42     32.49 o 
   2   5   0      845.79      873.12     19.04 o 
   3   5   0       56.58       67.92      2.27 o 
   4   5   0        6.26       14.61      2.13 o 
   5   5   0      145.49      151.41      2.42 o 
   6   5   0       27.68       28.88      2.18 o 
   7   5   0      227.67      229.02      6.80 o 
   8   5   0        0.02        2.84      2.20 o 
   9   5   0       87.96       96.06      2.69 o 
  10   5   0        0.03        4.53      2.69 o 
   0   6   0        1.74        2.76      4.59 o 
   1   6   0      261.58      258.46      5.82 o 
   2   6   0        0.16        1.21      2.32 o 
   3   6   0      127.93      110.75      2.75 o 
   4   6   0      457.43      403.15     12.07 o 
   5   6   0       31.88       37.60      2.07 o 
   6   6   0        3.41        2.91      2.24 o 
   7   6   0       28.76       32.18      2.21 o 
   8   6   0      555.58      571.95     13.44 o 
   9   6   0       14.44       15.58      2.43 o 
  10   6   0       65.16       60.82      6.11 o 
   1   7   0      199.86      202.51      3.86 o 
   2   7   0      702.02      660.58     14.19 o 
   3   7   0       58.43       78.83      2.22 o 
   4   7   0       12.05        7.64      2.03 o 
   5   7   0       31.29       34.86      2.12 o 
   6   7   0      725.13      717.59     17.38 o 
   7   7   0       51.54       58.35      2.44 o 
   8   7   0        6.73        7.47      2.55 o 
   9   7   0       72.22       75.75      3.04 o 
  10   7   0       49.36       42.99      3.92 o 
   0   8   0      192.41      170.42      4.13 o 
   1   8   0      961.62      908.47     22.89 o 
   2   8   0      994.73     1053.14     25.62 o 
   3   8   0       57.86       46.34      2.07 o 
   4   8   0       37.77       51.28      2.15 o 
   5   8   0       20.57       27.07      2.27 o 
   6   8   0      389.87      377.78      9.26 o 
   7   8   0      162.62      163.75      4.54 o 
   8   8   0        3.29        2.69      2.36 o 
   9   8   0       65.45       70.33      2.65 o 
  10   8   0       22.35       21.90      2.89 o 
   1   9   0     2004.98     1940.41     53.26 o 
   2   9   0     1715.23     1746.27     25.47 o 
   3   9   0      400.82      420.53     10.68 o 
   4   9   0      457.17      476.01     12.42 o 
   5   9   0        0.03        2.84      1.93 o 
   6   9   0        7.56        8.43      2.10 o 
   7   9   0        0.08        1.66      2.23 o 
   8   9   0        9.10       12.81      2.47 o 
   9   9   0        0.03        5.04      2.45 o 
   0  10   0     5087.85     4793.41    145.79 o 
   1  10   0       60.20       60.61      2.25 o 
   2  10   0       95.25       94.28      2.44 o 
   3  10   0      224.13      235.55      5.88 o 
   4  10   0      465.74      483.57     15.22 o 
   5  10   0      307.05      275.82      7.13 o 
   6  10   0       10.50       18.17      2.23 o 
   7  10   0        1.58        6.22      2.25 o 
   8  10   0        4.64        7.93      2.25 o 
   9  10   0        0.17        2.33      2.66 o 
   1  11   0      203.76      187.08      5.37 o 
   2  11   0        0.01        0.33      2.09 o 
   3  11   0      224.13      201.74      3.60 o 
   4  11   0       39.99       36.57      2.08 o 
   5  11   0      836.09      825.32     23.42 o 
   6  11   0      163.34      154.25      5.30 o 
   7  11   0       27.06       32.99      2.52 o 
   8  11   0       41.06       37.17      2.59 o 
   9  11   0        6.59       10.44      2.78 o 
   0  12   0      843.16      781.34     26.28 o 
   1  12   0      378.73      338.60      9.41 o 
   2  12   0      198.27      195.95      3.84 o 
   3  12   0      273.48      282.58      5.80 o 
   4  12   0      453.01      439.49     13.60 o 
   5  12   0      168.94      172.74      4.63 o 
   6  12   0      194.78      181.81      4.38 o 
   7  12   0        0.19        2.88      2.40 o 
   8  12   0        0.27        3.39      2.57 o 
   9  12   0       20.93       24.39      2.79 o 
   1  13   0      323.31      317.86      9.27 o 
   2  13   0      227.32      212.39      5.44 o 
   3  13   0       43.65       39.02      2.25 o 
   4  13   0       46.04       49.18      2.20 o 
   5  13   0      151.58      135.75      4.43 o 
   6  13   0      160.44      166.46      5.69 o 
   7  13   0       58.90       58.05      6.98 o 
   8  13   0       40.18       32.07      2.70 o 
   0  14   0        9.25        9.11      2.83 o 
   1  14   0      137.00      131.89      3.21 o 
   2  14   0      233.55      223.91      5.85 o 
   3  14   0      738.85      759.28     14.21 o 
   4  14   0       70.83       71.60      2.36 o 
   5  14   0      406.95      377.96     11.07 o 
   6  14   0        7.11       10.36      2.16 o 
   7  14   0       14.77       16.58      2.75 o 
   8  14   0       15.39       15.70      2.86 o 
   1  15   0       43.07       43.27      2.20 o 
   2  15   0       27.33       30.82      2.16 o 
   3  15   0      340.52      316.96      6.50 o 
   4  15   0      142.13      124.69      2.34 o 
   5  15   0      224.62      215.75      5.74 o 
   6  15   0       65.61       63.31      3.64 o 
   7  15   0       32.31       42.18      4.69 o 
   8  15   0       69.29       58.26      2.79 o 
   0  16   0     1635.99     1631.87     48.80 o 
   1  16   0      329.76      329.92      6.90 o 
   2  16   0      107.52      100.56      2.30 o 
   3  16   0        3.52        2.36      2.18 o 
   4  16   0      318.76      315.62      8.18 o 
   5  16   0       14.63       15.02      2.41 o 
   6  16   0        0.30        3.84      2.36 o 
   7  16   0       13.06       18.25      2.68 o 
   1  17   0      162.51      161.49      2.60 o 
   2  17   0      104.25      104.87      2.55 o 
   3  17   0       30.69       29.41      2.57 o 
   4  17   0        4.96        5.64      2.34 o 
   5  17   0      113.44      114.19      3.58 o 
   6  17   0       14.28        9.54      2.73 o 
   7  17   0       27.52       23.89      3.10 o 
   0  18   0      106.44      118.75      4.64 o 
   1  18   0       23.58       25.83      2.28 o 
   2  18   0        6.29        6.09      2.32 o 
   3  18   0       70.82       90.75      2.52 o 
   4  18   0       29.37       29.77      2.67 o 
   5  18   0        1.97        7.19      2.50 o 
   6  18   0        4.15        3.83      2.84 o 
   1  19   0       14.70       18.86      2.31 o 
   2  19   0      168.47      172.72      4.69 o 
   3  19   0        0.91        4.15      2.51 o 
   4  19   0        2.66        5.69      2.38 o 
   5  19   0        3.36        5.64      2.62 o 
   6  19   0       70.92       77.63      9.75 o 
   0  20   0        6.20        1.77      3.20 o 
   1  20   0        0.02        4.13      2.17 o 
   2  20   0       19.95       13.42      3.22 o 
   3  20   0       68.78       59.69     12.22 o 
   4  20   0      140.33      136.52     26.83 o 
   5  20   0       37.82       28.65      5.61 o 
   1  21   0      181.73      178.56     36.10 o 
   2  21   0       75.34       65.04     13.66 o 
   3  21   0       84.54       78.33     16.16 o 
   4  21   0        0.59        2.88      2.53 o 
   5  21   0       79.07       69.31     18.96 o 
   0  22   0        3.08       -1.32      3.47 o 
   1  22   0      113.57      111.64     23.47 o 
   2  22   0        5.70        4.03      2.48 o 
   3  22   0        2.12        2.44      2.66 o 
   4  22   0      126.49      121.96     24.71 o 
   1  23   0       34.22       23.10      5.14 o 
   2  23   0        2.71        4.51      2.65 o 
  -9   0   1       20.04       19.69      3.10 o 
  -7   0   1      210.58      195.03      6.11 o 
  -5   0   1      585.20      574.93     17.13 o 
  -3   0   1     1224.86     1227.32     22.27 o 
  -1   0   1      589.13      576.61     16.97 o 
   1   0   1     2294.92     2602.70     58.26 o 
   3   0   1     1128.19     1099.60     39.66 o 
   5   0   1       52.25       39.81      3.09 o 
   7   0   1      958.25     1012.68     24.73 o 
   9   0   1      257.67      285.53     84.80 o 
 -10   1   1        4.96        1.35      2.42 o 
  -9   1   1       19.97       20.54      2.31 o 
  -8   1   1       49.58       57.34      3.76 o 
  -7   1   1       33.63       32.80      2.08 o 
  -6   1   1        4.57        8.38      2.12 o 
  -5   1   1       21.51       29.52      2.03 o 
  -4   1   1      910.79      900.57     19.00 o 
  -3   1   1     2900.67     2932.38     56.36 o 
  -2   1   1      771.60      795.78     15.77 o 
  -1   1   1      143.20      168.12      4.47 o 
   0   1   1     1254.35     1328.12     15.95 o 
   1   1   1     4588.36     4761.17     98.44 o 
   2   1   1       64.23       75.17      3.17 o 
   3   1   1       48.98       59.94      2.43 o 
   4   1   1      460.20      413.65      9.25 o 
   5   1   1      459.16      489.66     11.41 o 
   6   1   1      566.08      530.09     10.19 o 
   7   1   1       32.89       37.76      2.28 o 
   8   1   1      146.05      140.62      8.92 o 
   9   1   1        0.03        3.32      2.50 o 
  10   1   1       42.24       25.96      5.53 o 
 -10   2   1      330.07      308.57     60.14 o 
  -9   2   1       13.58       13.59      2.41 o 
  -8   2   1      217.78      217.07      4.70 o 
  -7   2   1       22.59       24.68      2.08 o 
  -6   2   1       86.27       80.82      2.21 o 
  -5   2   1       25.65       36.37      2.25 o 
  -4   2   1      290.34      329.26      6.39 o 
  -3   2   1       12.48       14.37      2.48 o 
  -1   2   1     6891.53     6706.90    223.05 o 
   0   2   1     4111.96     4285.87     88.06 o 
   1   2   1      617.30      622.45     14.98 o 
   2   2   1       86.37       93.06      3.31 o 
   3   2   1        4.06       11.87      2.64 o 
   4   2   1      227.59      228.46      6.11 o 
   5   2   1      879.80      933.22     20.67 o 
   6   2   1      469.28      479.39      8.94 o 
   7   2   1      132.42      139.65      3.86 o 
   8   2   1       86.45       88.80      3.40 o 
   9   2   1      196.83      174.23     22.05 o 
  10   2   1        2.03        5.64      2.98 o 
 -10   3   1       18.13       13.25      3.97 o 
  -9   3   1       80.81       71.43      8.41 o 
  -8   3   1      103.74      107.26      3.08 o 
  -7   3   1        3.39        3.94      1.97 o 
  -6   3   1       56.90       51.07      2.15 o 
  -5   3   1        0.22        4.53      2.14 o 
  -4   3   1     1171.05     1211.28     25.95 o 
  -3   3   1     1715.47     1696.18     39.67 o 
  -1   3   1       66.28       73.59      3.93 o 
   0   3   1        7.99        6.03      4.83 o 
   1   3   1      332.57      367.19      9.54 o 
   2   3   1      497.82      530.06     13.38 o 
   3   3   1      301.93      301.75      7.55 o 
   4   3   1      297.34      303.26      7.09 o 
   5   3   1     1086.39     1124.66     26.27 o 
   6   3   1       86.44       81.88      3.01 o 
   7   3   1       81.08       74.59      2.36 o 
   8   3   1       37.25       39.02      2.39 o 
   9   3   1        0.32       -0.26      2.50 o 
  10   3   1      143.94      154.36     17.31 o 
 -10   4   1      119.67      111.70      9.32 o 
  -9   4   1       43.95       38.78      5.53 o 
  -8   4   1        6.56        8.64      2.07 o 
  -7   4   1        5.02        8.15      2.05 o 
  -6   4   1       62.99       65.17      2.10 o 
  -5   4   1       96.16       67.61      2.22 o 
  -4   4   1       41.46       51.71      1.97 o 
  -3   4   1      513.27      439.66     11.75 o 
  -2   4   1     5860.14     5722.83    179.49 o 
  -1   4   1     6594.68     6466.55     99.34 o 
   0   4   1     5510.34     5173.12     41.77 o 
   1   4   1      761.12      808.69     19.73 o 
   2   4   1       92.83       95.72      2.84 o 
   3   4   1      229.44      252.56      5.77 o 
   4   4   1      303.29      317.24      9.48 o 
   5   4   1        0.50        3.12      2.13 o 
   6   4   1     1691.10     1650.67     34.06 o 
   7   4   1      618.97      644.52     16.08 o 
   8   4   1        2.60        5.05      2.40 o 
   9   4   1       96.27       95.77      7.79 o 
  10   4   1        6.25        6.35      2.98 o 
 -10   5   1       52.60       53.75      3.19 o 
  -9   5   1        8.41        8.30      2.38 o 
  -8   5   1        0.03        1.82      2.09 o 
  -7   5   1      210.01      208.10      5.09 o 
  -6   5   1       40.38       45.06      2.19 o 
  -5   5   1       47.87       52.45      2.15 o 
  -4   5   1     4876.95     4905.49    128.46 o 
  -3   5   1      520.23      534.49     13.83 o 
  -2   5   1     4039.29     3831.51    107.54 o 
  -1   5   1      418.74      425.29      9.27 o 
   0   5   1     2794.65     2751.87     74.35 o 
   1   5   1       25.49       26.78      2.79 o 
   2   5   1     1129.06     1144.59     23.40 o 
   3   5   1      135.00      156.65      3.11 o 
   4   5   1      591.34      547.36     14.33 o 
   5   5   1       26.42       23.34      2.28 o 
   6   5   1       87.35       86.86      3.13 o 
   7   5   1       11.02       14.00      2.33 o 
   8   5   1      176.74      176.63      3.93 o 
   9   5   1        0.81        0.06      2.47 o 
  10   5   1      111.70      114.04     11.28 o 
 -10   6   1       96.94      100.31      3.20 o 
  -9   6   1        1.28        4.72      2.54 o 
  -8   6   1       63.15       64.85      2.28 o 
  -7   6   1      142.78      152.48      3.27 o 
  -6   6   1      210.70      212.35      4.56 o 
  -5   6   1       52.50       54.27      2.09 o 
  -4   6   1       19.02       28.42      1.99 o 
  -3   6   1     2213.63     2138.63     56.28 o 
  -2   6   1       34.18       30.96      2.32 o 
  -1   6   1     1238.14     1243.35     29.76 o 
   0   6   1       11.66       11.12      3.09 o 
   1   6   1      204.21      179.16      4.00 o 
   2   6   1      703.81      826.77     19.99 o 
   3   6   1      626.52      657.15     13.67 o 
   4   6   1      106.98       94.45      2.34 o 
   5   6   1     1202.69     1177.58     34.37 o 
   6   6   1      460.82      448.91     11.47 o 
   7   6   1      323.75      332.41      7.89 o 
   8   6   1       13.28       18.83      2.24 o 
   9   6   1        6.80        6.13      2.47 o 
  10   6   1       49.66       38.85      4.22 o 
 -10   7   1        9.87       12.66      2.82 o 
  -9   7   1       33.55       42.85      2.62 o 
  -8   7   1        8.55        7.30      2.25 o 
  -7   7   1       40.66       44.16      2.25 o 
  -6   7   1        0.01        1.68      2.14 o 
  -5   7   1        4.43        6.06      2.19 o 
  -4   7   1      485.66      470.94     11.83 o 
  -3   7   1     2188.08     2237.50     54.85 o 
  -2   7   1     2057.41     1986.60     42.37 o 
  -1   7   1     2174.99     2008.10     50.09 o 
   0   7   1      495.78      442.40     11.61 o 
   1   7   1     2162.95     2119.59     44.39 o 
   2   7   1     4249.52     4528.02    117.75 o 
   3   7   1      185.09      164.53      4.17 o 
   4   7   1      141.38      116.91      2.47 o 
   5   7   1      178.57      195.90      6.68 o 
   6   7   1      324.64      329.06      6.98 o 
   7   7   1      605.41      614.70     16.11 o 
   8   7   1      162.80      177.85      3.53 o 
   9   7   1        0.10        3.32      2.52 o 
 -10   8   1       67.17       60.38      2.89 o 
  -9   8   1       28.59       29.40      2.53 o 
  -8   8   1      179.52      185.63     18.68 o 
  -7   8   1      683.04      666.05     14.60 o 
  -6   8   1      611.35      583.02     11.65 o 
  -5   8   1        1.65        6.37      2.15 o 
  -4   8   1       86.64       93.95      2.46 o 
  -3   8   1      212.89      224.02      5.52 o 
  -2   8   1     1446.16     1331.95     28.89 o 
  -1   8   1      165.51      168.93      5.31 o 
   0   8   1      206.58      196.15      4.71 o 
   1   8   1     1553.80     1568.07     27.95 o 
   2   8   1      634.21      532.75     11.57 o 
   3   8   1       13.18       14.78      2.18 o 
   4   8   1        5.99        5.77      2.02 o 
   5   8   1     1064.17     1040.34     35.11 o 
   6   8   1       41.41       36.36      2.30 o 
   7   8   1      143.34      138.62      4.33 o 
   8   8   1      127.05      124.20      2.89 o 
   9   8   1        6.18        7.36      2.66 o 
 -10   9   1        0.85        2.08      2.81 o 
  -9   9   1       10.61        9.36      2.50 o 
  -8   9   1      266.42      257.02     28.77 o 
  -7   9   1       65.94       66.63      2.17 o 
  -6   9   1       34.21       30.43      1.99 o 
  -5   9   1      235.13      226.74      5.30 o 
  -4   9   1        5.02       11.54      1.98 o 
  -3   9   1       69.80       75.53      2.44 o 
  -2   9   1        0.54        2.66      2.04 o 
  -1   9   1      726.78      650.59     14.30 o 
   0   9   1       21.96       30.45      2.61 o 
   1   9   1      508.93      593.40     11.27 o 
   2   9   1       58.28       67.77      2.50 o 
   3   9   1      289.32      291.42      5.75 o 
   4   9   1      596.52      569.05     16.12 o 
   5   9   1      205.04      214.82      6.10 o 
   6   9   1      147.67      144.79      4.55 o 
   7   9   1       78.55       90.80      3.20 o 
   8   9   1        0.54        2.11      2.53 o 
   9   9   1       47.03       54.96      2.70 o 
  -9  10   1       27.25       25.97      2.66 o 
  -8  10   1        0.51        1.13      2.24 o 
  -7  10   1      322.50      308.57      5.94 o 
  -6  10   1       53.40       51.81      2.46 o 
  -5  10   1      310.78      332.31      9.84 o 
  -4  10   1      206.08      195.40      5.18 o 
  -3  10   1       83.86       72.55      2.19 o 
  -2  10   1       16.73       20.71      2.14 o 
  -1  10   1      164.03      138.13      3.36 o 
   0  10   1       68.75       78.67      2.49 o 
   1  10   1      601.78      572.94     12.38 o 
   2  10   1     1544.87     1544.37     30.43 o 
   3  10   1       31.00       25.35      2.00 o 
   4  10   1       84.94       89.55      2.65 o 
   5  10   1       39.40       38.24      2.20 o 
   6  10   1        2.23        6.45      2.26 o 
   7  10   1       10.07       12.78      2.27 o 
   8  10   1       29.61       34.97      2.50 o 
   9  10   1      212.49      205.26      6.35 o 
  -9  11   1       55.83       53.94      2.64 o 
  -8  11   1      229.61      239.12     26.02 o 
  -7  11   1      448.25      420.19      7.71 o 
  -6  11   1        0.01        0.97      2.17 o 
  -5  11   1      113.44      106.26      3.86 o 
  -4  11   1       96.86       90.32      2.86 o 
  -3  11   1       41.66       47.45      2.07 o 
  -2  11   1      164.52      162.05      4.14 o 
  -1  11   1        2.40        2.57      2.22 o 
   0  11   1      632.68      597.41     14.35 o 
   1  11   1      109.32      112.75      2.43 o 
   2  11   1      126.63      123.69      2.52 o 
   3  11   1       62.30       58.91      2.38 o 
   4  11   1       42.22       47.13      2.05 o 
   5  11   1       59.19       60.28      2.26 o 
   6  11   1      416.90      408.31     11.88 o 
   7  11   1       56.89       66.87      2.56 o 
   8  11   1       38.36       39.89      2.64 o 
   9  11   1        5.10        6.89      2.77 o 
  -9  12   1        4.30        4.90      2.58 o 
  -8  12   1        0.32        4.53      2.41 o 
  -7  12   1      147.49      133.02      7.70 o 
  -6  12   1       19.21       26.85      2.04 o 
  -5  12   1       48.85       56.94      2.06 o 
  -4  12   1        0.38        2.00      2.05 o 
  -3  12   1        5.69        8.97      2.10 o 
  -2  12   1      270.03      269.94      7.69 o 
  -1  12   1       15.76       13.56      2.21 o 
   0  12   1      403.05      391.97      7.89 o 
   1  12   1      184.48      172.13      3.55 o 
   2  12   1       87.35       77.32      2.37 o 
   3  12   1       58.53       42.37      2.19 o 
   4  12   1        5.09        9.74      1.97 o 
   5  12   1      167.25      160.53      4.08 o 
   6  12   1        0.84        0.66      2.24 o 
   7  12   1        0.01        4.03      2.38 o 
   8  12   1        6.54        7.07      2.61 o 
  -9  13   1      126.35      129.95      5.52 o 
  -8  13   1        8.81       11.28      2.58 o 
  -7  13   1      327.41      300.88     24.15 o 
  -6  13   1       11.89       16.26      2.22 o 
  -5  13   1      133.77      125.83      2.87 o 
  -4  13   1      144.92      136.18      2.91 o 
  -3  13   1       23.59       21.98      2.19 o 
  -2  13   1      387.50      384.53     11.75 o 
  -1  13   1      973.96      922.28     17.99 o 
   0  13   1      116.93      119.98      2.90 o 
   1  13   1       84.88       82.91      2.29 o 
   2  13   1       75.69       71.53      2.52 o 
   3  13   1      244.22      231.90      6.36 o 
   4  13   1        1.42        2.19      2.37 o 
   5  13   1        0.02        3.40      2.22 o 
   6  13   1       65.90       61.14      5.29 o 
   7  13   1       20.68       27.87      2.46 o 
   8  13   1       27.30       30.66      2.71 o 
  -8  14   1        9.84       12.85      2.61 o 
  -7  14   1       21.84       25.01      2.71 o 
  -6  14   1      105.34      111.32      3.26 o 
  -5  14   1       36.14       38.45      2.19 o 
  -4  14   1        0.77        4.69      2.29 o 
  -3  14   1       81.60       71.87      2.31 o 
  -2  14   1      104.78      107.75      4.98 o 
  -1  14   1        5.00        6.25      2.06 o 
   0  14   1        1.22        1.97      1.95 o 
   1  14   1       71.39       70.38      2.30 o 
   2  14   1      204.89      197.53      4.23 o 
   3  14   1       13.51       16.71      2.33 o 
   4  14   1        0.07        3.12      2.17 o 
   5  14   1        1.06        1.87      2.45 o 
   6  14   1      147.61      145.49     10.74 o 
   7  14   1        0.18        1.89      2.63 o 
   8  14   1       13.87       15.52      2.89 o 
  -8  15   1        2.59        4.55      2.67 o 
  -7  15   1        3.37        5.42      2.31 o 
  -6  15   1        0.04        0.71      2.10 o 
  -5  15   1       26.80       30.75      2.30 o 
  -4  15   1      159.24      177.67      5.05 o 
  -3  15   1       14.66       22.36      2.22 o 
  -2  15   1      375.79      355.60      8.83 o 
  -1  15   1       50.93       52.12      2.27 o 
   0  15   1      718.10      722.14     15.33 o 
   1  15   1      576.19      552.02     10.91 o 
   2  15   1       45.37       44.25      2.36 o 
   3  15   1       34.98       34.01      2.32 o 
   4  15   1      335.79      323.43      7.38 o 
   5  15   1      100.99       86.25      3.87 o 
   6  15   1       35.44       33.92      3.29 o 
   7  15   1        0.05        4.20      2.69 o 
  -8  16   1       23.14       22.43      3.11 o 
  -7  16   1        9.57        9.58      2.45 o 
  -6  16   1       46.73       48.85      2.53 o 
  -5  16   1       53.87       65.62      2.41 o 
  -4  16   1        0.41        1.73      2.22 o 
  -3  16   1        3.79        7.25      2.17 o 
  -2  16   1       10.73       14.77      2.41 o 
  -1  16   1        5.35        6.65      2.23 o 
   0  16   1      482.15      475.12      9.74 o 
   1  16   1      809.58      778.98     15.13 o 
   2  16   1       86.61       82.59      2.27 o 
   3  16   1       60.32       52.88      2.45 o 
   4  16   1      158.58      156.15      4.12 o 
   5  16   1      139.12      155.30      4.40 o 
   6  16   1        0.81        3.94      2.71 o 
   7  16   1       11.81        9.38      2.98 o 
  -7  17   1        4.04        6.74      2.74 o 
  -6  17   1       41.22       39.15      2.60 o 
  -5  17   1       85.07       87.68      2.54 o 
  -4  17   1        1.31        4.45      2.34 o 
  -3  17   1       19.36       22.69      2.31 o 
  -2  17   1        1.10        2.22      2.35 o 
  -1  17   1       42.71       49.64      3.05 o 
   0  17   1      827.88      812.00     17.11 o 
   1  17   1      362.96      355.43      6.85 o 
   2  17   1       45.57       60.19      2.34 o 
   3  17   1      295.89      295.51      6.95 o 
   4  17   1       21.10       22.48      2.30 o 
   5  17   1        0.92        1.75      2.43 o 
   6  17   1      116.03      119.97      9.00 o 
   7  17   1       78.17       69.23      5.48 o 
  -7  18   1       57.19       67.98      5.92 o 
  -6  18   1      175.18      179.84     10.49 o 
  -5  18   1       29.10       28.83      2.65 o 
  -4  18   1       23.19       25.03      2.52 o 
  -3  18   1      385.43      379.59      8.52 o 
  -2  18   1      370.22      350.51      6.02 o 
  -1  18   1       57.94       60.15      2.31 o 
   0  18   1       55.61       55.06      2.38 o 
   1  18   1        5.68       10.00      2.29 o 
   2  18   1      574.82      582.90      9.86 o 
   3  18   1       64.88       55.53      2.44 o 
   4  18   1        4.78        5.97      2.59 o 
   5  18   1       28.36       25.44      3.56 o 
   6  18   1        1.12        1.28      2.91 o 
  -6  19   1        0.75        1.73      2.84 o 
  -5  19   1       82.94       82.85      6.49 o 
  -4  19   1        8.51        5.85      2.57 o 
  -3  19   1       26.25       23.31      3.78 o 
  -2  19   1      121.09      124.58     16.11 o 
  -1  19   1      644.76      656.71     69.96 o 
   0  19   1        2.74        6.10      2.26 o 
   1  19   1       17.35       12.80      2.30 o 
   2  19   1        7.32        8.29      2.43 o 
   3  19   1      211.21      232.97     16.97 o 
   4  19   1        3.59        0.37      2.77 o 
   5  19   1        0.80        1.93      2.61 o 
   6  19   1        9.12        5.44      2.76 o 
  -6  20   1       18.74        3.50      8.27 o 
  -5  20   1       76.06       79.85     10.60 o 
  -4  20   1        1.81        6.65      2.53 o 
  -3  20   1       21.85       14.89      3.04 o 
  -2  20   1       29.37       25.16      4.22 o 
  -1  20   1        0.00        1.09      2.28 o 
   0  20   1      172.18      168.39      4.08 o 
   1  20   1       10.80        9.11      2.48 o 
   2  20   1      155.96      157.29     17.63 o 
   3  20   1       68.87       84.97      7.29 o 
   4  20   1        1.72        2.47      2.59 o 
   5  20   1       45.51       38.09      6.71 o 
  -5  21   1       63.22       55.16     11.91 o 
  -4  21   1        8.50        4.32      2.68 o 
  -3  21   1        3.47        2.84      2.73 o 
  -2  21   1       25.93       21.66      5.41 o 
  -1  21   1      116.37      104.16     17.53 o 
   0  21   1       68.93       67.31     11.29 o 
   1  21   1        4.63        1.78      2.71 o 
   2  21   1       33.28       25.78      5.87 o 
   3  21   1        0.06        1.55      2.61 o 
   4  21   1       51.01       45.59      9.59 o 
  -4  22   1        0.00        1.70      2.93 o 
  -3  22   1        4.81        3.81      2.79 o 
  -2  22   1       22.18       17.73      3.82 o 
  -1  22   1        0.34        3.44      2.62 o 
   0  22   1       53.07       56.58      9.61 o 
   1  22   1       13.19       15.67      3.32 o 
   2  22   1       50.08       50.94      9.08 o 
   3  22   1        3.87        3.48      2.70 o 
  -2  23   1        0.00        0.09      2.95 o 
  -1  23   1        2.13        3.02      2.76 o 
   0  23   1       56.68       51.84      9.95 o 
   1  23   1        0.04        2.04      2.78 o 
   2  23   1       86.89       78.52     14.15 o 
 -10   0   2       64.54       47.00     13.01 o 
  -8   0   2       21.04       22.86      2.80 o 
  -6   0   2     1995.35     2085.72    106.86 o 
  -4   0   2      457.39      441.94     10.13 o 
  -2   0   2      736.34      736.98     20.17 o 
   0   0   2     6610.50     7055.92     25.35 o 
   2   0   2     1815.97     1926.68     45.76 o 
   4   0   2     1958.61     2087.05     53.44 o 
   6   0   2      104.32      113.78      3.19 o 
   8   0   2      515.33      530.68      6.92 o 
  10   0   2       95.68       84.65      4.74 o 
 -11   1   2        4.88        4.52      2.74 o 
 -10   1   2       80.68       56.40     10.58 o 
  -9   1   2        1.66        2.62      2.06 o 
  -8   1   2        7.00        6.35      2.26 o 
  -7   1   2       27.85       33.10      2.04 o 
  -6   1   2       65.09       65.77      2.14 o 
  -5   1   2     1217.89     1266.00     34.77 o 
  -4   1   2     1449.97     1442.79     32.33 o 
  -3   1   2     1047.91      963.18     19.14 o 
  -2   1   2     2891.51     2801.16     72.40 o 
  -1   1   2     3625.53     3661.91     70.30 o 
   0   1   2     1116.83     1225.72     30.17 o 
   1   1   2      979.66     1128.06     11.17 o 
   2   1   2     3055.23     3215.46     50.84 o 
   3   1   2     3571.86     3870.21     70.03 o 
   4   1   2       52.26       44.80      2.26 o 
   5   1   2      366.66      376.28      3.55 o 
   6   1   2        0.90        3.44      2.21 o 
   7   1   2        0.20       -1.19      2.44 o 
   8   1   2        4.18        8.44      2.77 o 
   9   1   2      174.93      177.12     27.25 o 
  10   1   2        1.86        6.54      5.89 o 
 -10   2   2        0.48        0.82      2.20 o 
  -9   2   2       30.95       31.14      2.25 o 
  -8   2   2       15.72       12.89      2.13 o 
  -7   2   2      124.96      119.20      3.26 o 
  -6   2   2       14.09       11.66      1.87 o 
  -5   2   2     1465.83     1385.52     32.61 o 
  -4   2   2        4.68        6.92      2.04 o 
  -3   2   2      735.69      764.22     17.02 o 
  -1   2   2     2907.37     3039.84     49.79 o 
   0   2   2       82.95       64.50      4.28 o 
   1   2   2      225.77      225.95      4.41 o 
   2   2   2       34.17       36.48      2.61 o 
   3   2   2     1414.44     1398.67     32.45 o 
   4   2   2     1112.72     1090.64     25.38 o 
   5   2   2      432.28      425.36     11.07 o 
   6   2   2      223.00      216.72      4.45 o 
   7   2   2      369.30      402.95      4.63 o 
   8   2   2       50.97       55.24      2.95 o 
   9   2   2       35.63       35.99      6.27 o 
 -10   3   2        0.20       -0.10      2.30 o 
  -9   3   2        0.24        2.44      2.19 o 
  -8   3   2        9.56       17.15      2.05 o 
  -7   3   2       28.78       28.12      2.06 o 
  -6   3   2     1206.41     1210.66     24.60 o 
  -5   3   2      393.86      369.74      8.32 o 
  -4   3   2        0.35        1.62      2.14 o 
  -3   3   2      397.77      389.48     11.72 o 
  -2   3   2      130.24      139.82      3.02 o 
  -1   3   2     5466.48     5631.38    112.20 o 
   0   3   2     1952.59     1976.34     34.24 o 
   1   3   2       64.48       52.91      3.10 o 
   2   3   2       42.59       34.05      2.55 o 
   3   3   2      742.00      801.94     19.85 o 
   4   3   2        0.92        3.86      2.07 o 
   5   3   2      257.84      258.09      5.16 o 
   6   3   2        2.56        1.10      2.45 o 
   7   3   2      174.38      188.91      2.72 o 
   8   3   2      105.91      103.02      2.43 o 
   9   3   2        2.70        1.83      2.71 o 
 -10   4   2       21.59       22.47      3.35 o 
  -9   4   2       35.98       39.30      2.43 o 
  -8   4   2        4.09        7.14      1.99 o 
  -7   4   2       98.65      102.04      2.43 o 
  -6   4   2        9.20        8.52      2.14 o 
  -5   4   2       59.02       57.26      2.08 o 
  -4   4   2     1193.88     1094.44     19.15 o 
  -3   4   2       35.26       39.74      2.26 o 
  -2   4   2     1288.39     1283.08     31.61 o 
  -1   4   2     4561.12     4615.14     76.03 o 
   0   4   2     1793.60     1712.94     32.86 o 
   1   4   2      368.68      365.84      7.56 o 
   2   4   2       90.82       84.90      2.63 o 
   3   4   2     2029.61     2119.93     60.40 o 
   4   4   2        0.08        2.24      2.23 o 
   5   4   2       10.03       12.05      2.22 o 
   6   4   2        4.21        6.02      2.33 o 
   7   4   2     1315.50     1285.83     27.51 o 
   8   4   2       90.57       85.59      3.15 o 
   9   4   2        8.50       12.09      2.65 o 
 -10   5   2        0.94        2.89      2.50 o 
  -9   5   2        1.88        3.39      2.25 o 
  -8   5   2        0.13        1.53      1.99 o 
  -7   5   2      256.62      255.08      5.34 o 
  -6   5   2       78.65       79.75      2.11 o 
  -5   5   2     1256.69     1274.51     24.96 o 
  -4   5   2        6.88       12.80      2.04 o 
  -3   5   2     1298.73     1198.69     33.17 o 
  -2   5   2      201.93      208.21      4.49 o 
  -1   5   2     2139.29     2078.33     34.88 o 
   0   5   2     1207.79     1173.21     27.32 o 
   1   5   2     1289.87     1205.15     31.49 o 
   2   5   2      152.88      164.06      2.46 o 
   3   5   2      355.48      365.95      8.44 o 
   4   5   2      322.80      325.25      5.92 o 
   5   5   2      949.76      929.96     18.42 o 
   6   5   2      151.33      151.50      4.16 o 
   7   5   2      633.35      634.00     12.82 o 
   8   5   2        5.16        8.95      2.54 o 
   9   5   2        4.95        2.58      2.58 o 
 -10   6   2      221.65      208.72     24.44 o 
  -9   6   2       21.40       23.70      3.86 o 
  -8   6   2      162.97      158.31      4.38 o 
  -7   6   2      133.99      142.49      3.31 o 
  -6   6   2      405.33      397.18      9.08 o 
  -5   6   2        7.59        5.31      2.02 o 
  -4   6   2     2014.38     1889.10     54.43 o 
  -3   6   2      154.20      180.31      4.46 o 
  -2   6   2     1890.48     1872.57     38.25 o 
  -1   6   2      145.40      135.48      2.67 o 
   0   6   2     2276.62     2194.56     61.43 o 
   1   6   2      120.63      126.19      3.99 o 
   2   6   2      490.25      512.52     12.54 o 
   3   6   2      719.51      682.48     10.98 o 
   4   6   2       18.84       21.58      2.28 o 
   5   6   2       54.46       50.26      2.31 o 
   6   6   2       46.08       48.70      2.30 o 
   7   6   2       42.88       41.59      2.33 o 
   8   6   2       10.71        9.49      2.40 o 
   9   6   2       10.18       10.63      2.48 o 
 -10   7   2       51.76       45.01      5.05 o 
  -9   7   2       11.56       10.89      2.26 o 
  -8   7   2      111.59      105.54      2.24 o 
  -7   7   2        5.58        7.84      1.92 o 
  -6   7   2     1331.71     1279.74     26.07 o 
  -5   7   2      293.12      306.48      8.15 o 
  -4   7   2     1784.64     1813.08     42.88 o 
  -3   7   2      142.52      176.69      4.47 o 
  -2   7   2       19.32       39.37      2.13 o 
  -1   7   2        6.62        7.29      2.24 o 
   0   7   2       11.91       16.72      2.59 o 
   1   7   2        4.48        2.30      2.20 o 
   2   7   2     1779.69     1745.22     36.25 o 
   3   7   2        0.22        3.46      2.08 o 
   4   7   2      213.98      202.35      5.51 o 
   5   7   2       53.71       56.69      2.53 o 
   6   7   2       63.83       63.53      2.36 o 
   7   7   2       10.06       10.86      2.44 o 
   8   7   2        4.25        1.79      2.35 o 
   9   7   2       65.08       61.86      7.24 o 
 -10   8   2      113.81      100.11      7.58 o 
  -9   8   2       17.07       21.48      4.04 o 
  -8   8   2       39.49       42.07      3.02 o 
  -7   8   2        0.02        3.55      2.12 o 
  -6   8   2      278.73      262.85      5.09 o 
  -5   8   2     1140.21     1083.08     27.66 o 
  -4   8   2      134.22      132.13      2.92 o 
  -3   8   2      980.70      951.06     18.95 o 
  -2   8   2      742.12      786.34     17.76 o 
  -1   8   2      742.36      650.83      7.39 o 
   0   8   2     1700.87     1774.60     40.94 o 
   1   8   2      100.59       88.78      2.52 o 
   2   8   2      192.39      200.31      4.13 o 
   3   8   2      496.45      442.79     10.40 o 
   4   8   2       59.39       61.61      2.56 o 
   5   8   2      207.02      207.66      5.84 o 
   6   8   2        0.58        0.29      2.26 o 
   7   8   2      102.83       99.68      2.47 o 
   8   8   2        3.15        7.61      2.60 o 
   9   8   2       13.26       14.67      2.86 o 
 -10   9   2       74.40       82.50      2.87 o 
  -9   9   2      137.79      136.69     15.17 o 
  -8   9   2       81.00       87.90      3.59 o 
  -7   9   2      332.08      317.04      6.11 o 
  -6   9   2       19.89       22.54      2.07 o 
  -5   9   2        0.05        3.19      1.96 o 
  -4   9   2      111.54      100.51      2.40 o 
  -3   9   2      643.93      601.94      9.77 o 
  -2   9   2      128.35      100.59      2.57 o 
  -1   9   2       17.43       11.73      2.50 o 
   0   9   2      973.29      948.04     20.41 o 
   1   9   2      537.33      491.06     13.09 o 
   2   9   2        2.64       18.96      2.26 o 
   3   9   2      106.32      111.57      3.19 o 
   4   9   2        1.54        1.86      2.01 o 
   5   9   2      906.35      903.87     27.91 o 
   6   9   2      925.76      905.98     27.61 o 
   7   9   2       18.57       21.29      2.40 o 
   8   9   2      152.26      157.53      4.06 o 
   9   9   2       20.43       20.50      2.60 o 
 -10  10   2       17.32       18.45      2.66 o 
  -9  10   2      126.71      108.94     12.05 o 
  -8  10   2        1.02        4.13      2.32 o 
  -7  10   2       95.84       95.41      2.46 o 
  -6  10   2      420.01      427.51     11.71 o 
  -5  10   2        3.90        5.07      2.02 o 
  -4  10   2       98.57       95.05      2.31 o 
  -3  10   2        6.90        8.29      2.07 o 
  -2  10   2       37.85       28.01      2.19 o 
  -1  10   2      377.80      368.56      5.79 o 
   0  10   2      150.42      203.24      3.60 o 
   1  10   2       80.57       95.78      2.43 o 
   2  10   2        1.00       -0.07      2.16 o 
   3  10   2      196.24      186.63      3.62 o 
   4  10   2     1132.42     1113.27     28.28 o 
   5  10   2      157.84      159.60      5.25 o 
   6  10   2       38.70       38.48      2.46 o 
   7  10   2       90.67      100.47      2.96 o 
   8  10   2        6.55        2.67      2.61 o 
   9  10   2       93.78       90.77      3.08 o 
  -9  11   2        3.32        4.20      2.54 o 
  -8  11   2        2.73        6.04      2.24 o 
  -7  11   2        9.48       13.18      2.07 o 
  -6  11   2        4.78        7.22      2.05 o 
  -5  11   2       31.36       36.75      2.13 o 
  -4  11   2       12.52       19.40      1.99 o 
  -3  11   2     1628.57     1566.26     40.64 o 
  -2  11   2       15.32       20.56      2.19 o 
  -1  11   2      109.42      112.28      2.58 o 
   0  11   2      121.77      151.88      3.11 o 
   1  11   2      433.27      422.82     10.66 o 
   2  11   2      639.27      631.35     13.78 o 
   3  11   2      190.48      169.08      3.73 o 
   4  11   2       55.71       59.67      2.36 o 
   5  11   2      143.40      138.42      4.38 o 
   6  11   2        0.77        1.85      2.24 o 
   7  11   2      225.15      224.19      3.86 o 
   8  11   2       12.95       14.66      2.67 o 
  -9  12   2       11.60       10.08      2.55 o 
  -8  12   2       39.28       39.83      4.87 o 
  -7  12   2       20.56       24.30      2.25 o 
  -6  12   2       73.21       80.36      2.61 o 
  -5  12   2      123.54      115.95      3.30 o 
  -4  12   2       14.94       19.66      2.11 o 
  -3  12   2       58.85       56.26      2.23 o 
  -2  12   2      966.57      913.24     27.64 o 
  -1  12   2        8.80       11.65      2.44 o 
   0  12   2      381.57      345.65      3.61 o 
   1  12   2      204.86      225.06      5.55 o 
   2  12   2      150.54      153.45      3.33 o 
   3  12   2      190.94      189.56      3.58 o 
   4  12   2       98.36       82.64      3.32 o 
   5  12   2       25.83       33.49      2.28 o 
   6  12   2      126.96      132.78      5.96 o 
   7  12   2        9.57       11.84      2.55 o 
   8  12   2      417.58      412.24     14.51 o 
  -9  13   2        0.66        1.74      2.62 o 
  -8  13   2       20.36       19.52      2.93 o 
  -7  13   2        0.08        0.12      2.16 o 
  -6  13   2       16.17       22.91      2.03 o 
  -5  13   2        7.58        8.14      2.05 o 
  -4  13   2       40.50       35.63      2.03 o 
  -3  13   2        0.19        2.53      2.22 o 
  -2  13   2     1349.97     1273.40     38.91 o 
  -1  13   2       18.50       18.11      2.41 o 
   0  13   2      115.05      108.59      3.15 o 
   1  13   2        0.89        4.43      2.15 o 
   2  13   2      331.21      326.83      6.63 o 
   3  13   2       14.05       11.19      2.25 o 
   4  13   2      504.88      456.42      8.32 o 
   5  13   2        2.77        6.64      2.45 o 
   6  13   2      313.75      318.16     13.34 o 
   7  13   2      105.22       95.72      3.03 o 
   8  13   2        0.26        1.21      2.88 o 
  -8  14   2        7.37        5.63      2.37 o 
  -7  14   2       20.91       29.75      2.19 o 
  -6  14   2        1.25        4.43      2.11 o 
  -5  14   2       16.98       21.14      2.10 o 
  -4  14   2        2.93        0.85      2.08 o 
  -3  14   2      254.61      245.26      7.30 o 
  -2  14   2     1180.96     1128.43     28.40 o 
  -1  14   2      654.21      605.41      7.46 o 
   0  14   2      298.25      288.63      6.02 o 
   1  14   2       76.81       64.85      2.38 o 
   2  14   2        0.28        0.06      2.31 o 
   3  14   2      208.59      206.16      4.37 o 
   4  14   2       83.09       74.42      2.46 o 
   5  14   2       17.38       18.46      2.55 o 
   6  14   2        2.26        6.53      2.67 o 
   7  14   2       43.84       51.66      2.69 o 
  -8  15   2       34.64       28.27      4.12 o 
  -7  15   2       85.42       79.82      2.91 o 
  -6  15   2        4.45        3.11      2.07 o 
  -5  15   2       28.08       40.32      2.23 o 
  -4  15   2       65.15       62.83      2.41 o 
  -3  15   2      246.20      262.83      6.44 o 
  -2  15   2     1973.37     1902.46     40.74 o 
  -1  15   2      226.28      208.34      2.70 o 
   0  15   2      386.83      379.91      9.00 o 
   1  15   2      252.14      256.97      4.92 o 
   2  15   2        1.29        2.44      2.23 o 
   3  15   2       94.94       86.51      2.49 o 
   4  15   2        3.58        5.62      2.44 o 
   5  15   2      108.19      111.43      9.78 o 
   6  15   2       63.55       74.62      2.92 o 
   7  15   2       33.24       40.42      3.23 o 
  -8  16   2       75.68       74.19      8.98 o 
  -7  16   2       94.18      106.55      6.20 o 
  -6  16   2       89.37       99.42      2.99 o 
  -5  16   2       28.03       25.99      2.46 o 
  -4  16   2      249.09      252.55      8.03 o 
  -3  16   2        6.55        7.80      2.42 o 
  -2  16   2        3.08        6.28      2.53 o 
  -1  16   2       70.58       73.19      3.17 o 
   0  16   2      357.59      357.22      7.15 o 
   1  16   2       81.47       85.01      2.29 o 
   2  16   2      117.10      119.73      4.13 o 
   3  16   2        5.52        4.28      2.42 o 
   4  16   2       18.08       23.45      2.56 o 
   5  16   2       28.39       29.78      2.56 o 
   6  16   2       87.42      103.89      6.77 o 
   7  16   2       26.38       25.69      3.23 o 
  -7  17   2       70.81       76.97      5.76 o 
  -6  17   2       67.09       65.94      3.28 o 
  -5  17   2      168.89      163.84      2.77 o 
  -4  17   2       36.83       41.12      2.33 o 
  -3  17   2      146.25      139.50      2.73 o 
  -2  17   2      324.73      312.55      6.48 o 
  -1  17   2      519.13      500.29     11.42 o 
   0  17   2       24.38       25.47      2.42 o 
   1  17   2       98.07      102.51      2.61 o 
   2  17   2        0.61        3.68      2.28 o 
   3  17   2      125.34      115.41      2.62 o 
   4  17   2       49.79       49.01      2.65 o 
   5  17   2       18.43       22.65      3.29 o 
   6  17   2        9.17       10.21      2.81 o 
  -7  18   2        0.14        2.97      2.63 o 
  -6  18   2        3.45        3.57      2.55 o 
  -5  18   2       15.07       12.09      2.44 o 
  -4  18   2       54.58       64.30      5.17 o 
  -3  18   2       71.47       72.75      9.14 o 
  -2  18   2       40.69       48.41      2.51 o 
  -1  18   2        4.73       11.79      2.38 o 
   0  18   2       36.48       40.22      2.84 o 
   1  18   2        0.49        1.67      2.37 o 
   2  18   2       63.18       60.45      4.70 o 
   3  18   2       28.39       30.99      3.53 o 
   4  18   2       22.54       19.71      2.66 o 
   5  18   2        2.84        4.68      2.81 o 
   6  18   2       10.01       15.40      3.27 o 
  -6  19   2        3.08        4.83      2.65 o 
  -5  19   2        5.80        8.67      2.45 o 
  -4  19   2       93.13       82.36     11.23 o 
  -3  19   2        5.05        3.54      2.53 o 
  -2  19   2       56.32       58.20      3.35 o 
  -1  19   2       23.56       28.41      2.41 o 
   0  19   2       75.04       81.31      2.57 o 
   1  19   2       57.14       66.69      2.63 o 
   2  19   2      105.23      104.34      2.96 o 
   3  19   2        0.03        2.31      2.50 o 
   4  19   2       74.73       66.60      6.66 o 
   5  19   2       12.61       11.66      2.80 o 
  -6  20   2        0.71        5.90      2.60 o 
  -5  20   2       63.40       60.00      5.34 o 
  -4  20   2       22.38       25.92      4.10 o 
  -3  20   2        3.01        3.23      2.60 o 
  -2  20   2       39.53       42.05      2.63 o 
  -1  20   2        1.95        3.29      2.55 o 
   0  20   2       94.60       99.03      3.08 o 
   1  20   2        8.26        8.10      2.61 o 
   2  20   2        8.76       13.08      2.56 o 
   3  20   2       61.42       62.09      6.07 o 
   4  20   2       14.43       14.03      2.84 o 
   5  20   2        4.72        4.18      3.05 o 
  -5  21   2       92.89       85.19     16.16 o 
  -4  21   2       89.13       73.32     12.70 o 
  -3  21   2       30.94       29.33      2.87 o 
  -2  21   2       29.34       30.20      2.77 o 
  -1  21   2        0.00        1.08      2.53 o 
   0  21   2        0.61        0.88      2.44 o 
   1  21   2       84.66       91.12      2.78 o 
   2  21   2        0.09        1.72      2.83 o 
   3  21   2       63.03       68.67      2.87 o 
   4  21   2        2.70        6.62      2.93 o 
  -4  22   2       18.46       15.59      3.40 o 
  -3  22   2        0.00        2.61      3.04 o 
  -2  22   2        3.98        3.33      2.60 o 
  -1  22   2        0.07        1.55      2.56 o 
   0  22   2       84.74       73.31     12.69 o 
   1  22   2       13.88        9.12      3.90 o 
   2  22   2        4.10        6.02      2.94 o 
   3  22   2        5.02        7.10      3.09 o 
  -2  23   2      168.71      181.93     32.85 o 
  -1  23   2       27.42       25.19      5.15 o 
   0  23   2       17.58       15.17      3.60 o 
   1  23   2       25.89       14.16      3.38 o 
 -11   0   3       25.08       19.09      7.77 o 
  -9   0   3      282.05      282.18     10.94 o 
  -7   0   3      643.19      626.92     31.61 o 
  -5   0   3       75.79       81.82      5.66 o 
  -3   0   3     3606.35     3533.82    171.58 o 
   1   0   3     4706.00     5051.85     52.07 o 
   3   0   3     3773.39     4225.98    165.19 o 
   5   0   3      242.30      236.43      5.21 o 
   7   0   3      108.56      107.43      4.05 o 
   9   0   3       93.77      101.06      6.78 o 
 -11   1   3        0.07        1.61      2.44 o 
 -10   1   3        3.88        3.80      2.48 o 
  -9   1   3        6.34        5.92      2.11 o 
  -8   1   3      206.81      208.12      5.46 o 
  -7   1   3       77.58       85.18      3.01 o 
  -6   1   3       24.87       17.42      2.15 o 
  -5   1   3       11.77       16.13      2.00 o 
  -4   1   3     1484.55     1391.63     29.38 o 
  -3   1   3      398.57      408.08     10.74 o 
  -2   1   3      444.58      409.07     14.90 o 
   0   1   3     1126.35     1240.25     18.14 o 
   1   1   3       30.71       38.36      2.58 o 
   2   1   3      536.32      657.22      7.94 o 
   3   1   3      640.30      660.42     12.78 o 
   4   1   3      171.27      177.73      3.98 o 
   5   1   3       23.65       27.97      2.16 o 
   6   1   3        5.54        7.79      2.45 o 
   7   1   3       74.97       72.27      2.59 o 
   8   1   3       29.28       28.76      3.65 o 
   9   1   3        0.69       -1.19      3.26 o 
 -11   2   3        7.00        5.09      2.57 o 
 -10   2   3       44.45       40.42      3.35 o 
  -9   2   3        4.74        6.77      1.98 o 
  -8   2   3       40.93       46.95      2.02 o 
  -7   2   3       67.59       65.49      2.15 o 
  -6   2   3       54.71       42.93      2.05 o 
  -5   2   3        8.85        5.69      1.98 o 
  -4   2   3      447.08      407.10      7.38 o 
  -3   2   3     1639.12     1556.77     37.68 o 
  -2   2   3      619.12      605.78     13.65 o 
  -1   2   3     1931.80     1990.61     38.35 o 
   0   2   3      109.80      117.28      3.59 o 
   1   2   3      868.14      899.43     13.62 o 
   2   2   3      755.06      751.06     10.08 o 
   3   2   3       89.37      101.61      2.68 o 
   4   2   3      851.17      893.37     21.31 o 
   5   2   3      132.00      129.89      3.16 o 
   6   2   3      635.60      636.19     11.15 o 
   7   2   3        6.53        6.69      2.40 o 
   8   2   3       69.16       70.82      6.43 o 
   9   2   3        7.27        6.68      3.20 o 
 -11   3   3        5.66        2.74      2.66 o 
 -10   3   3       11.80        9.16      2.36 o 
  -9   3   3      125.14      131.74      5.47 o 
  -8   3   3        5.58        8.19      2.03 o 
  -7   3   3      414.55      422.42     11.33 o 
  -6   3   3       35.78       37.07      2.02 o 
  -5   3   3     2098.23     2077.99     45.36 o 
  -4   3   3     1358.66     1358.29     26.49 o 
  -3   3   3      356.41      397.04     10.40 o 
  -2   3   3     1568.55     1476.23     33.94 o 
  -1   3   3        1.44        5.75      2.61 o 
   0   3   3      193.71      202.02      4.11 o 
   1   3   3     1873.68     1988.36     41.18 o 
   2   3   3      523.90      577.81      8.50 o 
   3   3   3      854.69      837.20     15.85 o 
   4   3   3      909.01      921.40     19.81 o 
   5   3   3      908.57      940.96     18.30 o 
   6   3   3      639.49      645.95     14.65 o 
   7   3   3       49.78       57.64      2.64 o 
   8   3   3        3.25        4.28      2.30 o 
   9   3   3        0.15        6.05      2.96 o 
 -10   4   3        9.93       13.37      2.47 o 
  -9   4   3        0.04        2.35      2.09 o 
  -8   4   3       62.80       66.70      2.22 o 
  -7   4   3      146.04      135.85      3.67 o 
  -6   4   3        9.99        9.48      1.98 o 
  -5   4   3      144.95      131.15      2.23 o 
  -4   4   3     2053.41     2057.86     65.15 o 
  -3   4   3      471.85      459.63     13.59 o 
  -2   4   3       37.61       37.82      2.41 o 
  -1   4   3     1571.07     1630.08     27.12 o 
   0   4   3     1854.51     1925.58     32.68 o 
   1   4   3     4703.68     4841.44     96.94 o 
   2   4   3      210.08      221.47      4.97 o 
   3   4   3       14.08       16.53      2.30 o 
   4   4   3       32.45       35.02      2.19 o 
   5   4   3      247.83      256.70      5.23 o 
   6   4   3       26.86       33.23      2.19 o 
   7   4   3        0.36        1.44      2.26 o 
   8   4   3        3.90        3.91      2.48 o 
   9   4   3      121.76      120.63     10.33 o 
 -10   5   3       35.12       29.18      3.78 o 
  -9   5   3        5.10        6.42      2.07 o 
  -8   5   3      388.64      365.64      7.53 o 
  -7   5   3        1.41        1.02      2.01 o 
  -6   5   3      179.19      168.03      4.13 o 
  -5   5   3       41.58       33.95      2.19 o 
  -4   5   3     1671.02     1760.51     50.48 o 
  -3   5   3      621.75      677.31     18.10 o 
  -2   5   3        8.14        7.66      2.18 o 
  -1   5   3       64.95       66.29      2.60 o 
   0   5   3     1027.11      954.62     20.44 o 
   1   5   3       62.58       74.15      2.64 o 
   2   5   3      942.84      915.96     25.11 o 
   3   5   3       26.70       25.07      2.27 o 
   4   5   3       12.30        9.69      2.25 o 
   5   5   3      646.30      661.16     16.96 o 
   6   5   3      388.68      404.96      9.98 o 
   7   5   3       82.74       89.66      2.32 o 
   8   5   3      105.46      132.67     11.61 o 
   9   5   3       40.16       30.42      3.91 o 
 -10   6   3        2.44        2.43      2.34 o 
  -9   6   3        0.11        4.38      2.27 o 
  -8   6   3       57.38       59.62      2.04 o 
  -7   6   3      625.69      621.63     10.12 o 
  -6   6   3      242.50      240.34      4.88 o 
  -5   6   3      138.63      141.67      3.73 o 
  -4   6   3      883.08      877.92     24.60 o 
  -3   6   3     1229.29     1189.23     27.53 o 
  -2   6   3      448.27      387.84      8.86 o 
  -1   6   3      177.94      187.75      3.01 o 
   0   6   3     2208.83     2222.73     55.26 o 
   1   6   3      391.46      371.03      8.16 o 
   2   6   3      453.28      417.63      9.12 o 
   3   6   3      183.73      157.19      3.20 o 
   4   6   3      424.97      409.87     13.12 o 
   5   6   3     2423.98     2385.96     40.39 o 
   6   6   3       52.55       48.67      2.28 o 
   7   6   3       15.79       18.13      2.60 o 
   8   6   3       59.85       57.48      2.72 o 
   9   6   3       32.88       26.03      2.91 o 
 -10   7   3        0.66        3.15      2.36 o 
  -9   7   3      233.32      215.50     13.60 o 
  -8   7   3       18.78       22.56      2.13 o 
  -7   7   3        4.43        4.03      1.98 o 
  -6   7   3      139.05      141.79      2.36 o 
  -5   7   3      751.39      721.79     14.64 o 
  -4   7   3      362.55      338.51      8.51 o 
  -3   7   3      716.84      773.66     17.99 o 
  -2   7   3        0.17        1.91      2.04 o 
  -1   7   3       60.28       40.63      2.54 o 
   0   7   3      370.20      439.90     10.53 o 
   1   7   3       77.05       85.23      2.37 o 
   2   7   3        0.15        2.69      2.23 o 
   3   7   3      556.49      511.73     12.89 o 
   4   7   3      291.51      294.46      6.84 o 
   5   7   3      227.53      228.89      7.66 o 
   6   7   3      338.81      346.07      8.59 o 
   7   7   3       36.18       44.78      2.61 o 
   8   7   3       29.12       30.37      2.81 o 
   9   7   3        1.89        1.59      2.88 o 
 -10   8   3       47.85       41.55      5.10 o 
  -9   8   3       23.81       18.86      2.46 o 
  -8   8   3        5.33        5.20      2.15 o 
  -7   8   3      416.30      425.24      8.16 o 
  -6   8   3       37.59       40.21      2.25 o 
  -5   8   3        3.87        5.10      1.93 o 
  -4   8   3      260.53      259.79      6.43 o 
  -3   8   3     1200.36     1226.19     28.04 o 
  -2   8   3     1413.33     1366.08     36.34 o 
  -1   8   3      613.67      636.19      8.61 o 
   0   8   3     1470.26     1477.43     37.29 o 
   1   8   3       70.34       62.83      2.30 o 
   2   8   3      188.72      171.02      3.07 o 
   3   8   3       16.18       18.38      2.15 o 
   4   8   3      108.53      111.89      2.43 o 
   5   8   3     1345.92     1371.42     36.27 o 
   6   8   3      243.49      237.76      7.02 o 
   7   8   3       21.19       28.19      2.34 o 
   8   8   3       22.87       22.56      2.56 o 
 -10   9   3        1.38        2.85      2.32 o 
  -9   9   3       48.02       39.63      4.86 o 
  -8   9   3      343.78      344.50      6.87 o 
  -7   9   3       53.54       49.20      2.09 o 
  -6   9   3       21.93       22.00      2.05 o 
  -5   9   3      226.68      230.63      3.24 o 
  -4   9   3      686.76      640.71     14.59 o 
  -3   9   3       23.33       27.22      2.08 o 
  -2   9   3       12.26        7.37      2.05 o 
  -1   9   3      467.24      418.23      5.68 o 
   0   9   3     4087.98     4129.03     86.51 o 
   1   9   3       58.33       59.95      2.45 o 
   2   9   3       90.07       96.66      2.61 o 
   3   9   3      998.82      943.81     15.76 o 
   4   9   3      234.66      237.91      6.54 o 
   5   9   3       25.90       27.18      2.37 o 
   6   9   3        3.20        6.99      2.31 o 
   7   9   3       40.77       44.42      2.47 o 
   8   9   3       98.59      107.74      2.70 o 
 -10  10   3       27.02       27.90      3.60 o 
  -9  10   3        0.05        2.25      2.29 o 
  -8  10   3       48.48       47.82      2.09 o 
  -7  10   3       56.53       60.76      2.10 o 
  -6  10   3      334.31      332.44      7.06 o 
  -5  10   3      288.38      300.86      5.60 o 
  -4  10   3      680.42      636.40     14.51 o 
  -3  10   3      387.06      389.49      9.56 o 
  -2  10   3        1.64        3.99      2.08 o 
  -1  10   3      138.07      131.06      2.79 o 
   0  10   3      207.97      208.50      5.43 o 
   1  10   3      312.71      285.05      6.23 o 
   2  10   3       10.23        7.63      2.04 o 
   3  10   3      247.82      245.94      3.65 o 
   4  10   3      184.81      177.40      5.51 o 
   5  10   3        2.34        3.33      2.32 o 
   6  10   3       80.05       79.12      2.56 o 
   7  10   3       10.87       14.31      2.38 o 
   8  10   3        0.15        4.00      2.70 o 
  -9  11   3       38.59       31.16      4.71 o 
  -8  11   3        3.58        4.77      2.21 o 
  -7  11   3        0.05        0.38      2.59 o 
  -6  11   3       25.94       27.05      2.02 o 
  -5  11   3      122.34      128.11      2.86 o 
  -4  11   3     1175.99     1141.54     21.93 o 
  -3  11   3      115.16      113.40      4.02 o 
  -2  11   3      791.19      749.58     12.10 o 
  -1  11   3       62.34       68.58      2.48 o 
   0  11   3      120.65      113.45      3.44 o 
   1  11   3       57.66       62.39      2.44 o 
   2  11   3      133.27      123.37      3.32 o 
   3  11   3      248.64      234.72      5.80 o 
   4  11   3     1174.79     1122.72     26.32 o 
   5  11   3       71.71       73.51      2.96 o 
   6  11   3       20.45       23.60      2.38 o 
   7  11   3       23.90       29.50      2.46 o 
   8  11   3        0.08        0.96      2.63 o 
  -9  12   3       15.28       10.49      2.55 o 
  -8  12   3       26.70       26.07      2.58 o 
  -7  12   3      116.02      119.52      3.60 o 
  -6  12   3       80.05       87.73      3.26 o 
  -5  12   3       12.62       11.88      2.02 o 
  -4  12   3      480.77      475.28     11.25 o 
  -3  12   3      329.44      321.55      8.98 o 
  -2  12   3       58.84       48.15      2.30 o 
  -1  12   3        1.32        2.86      2.40 o 
   0  12   3      217.82      234.25      4.42 o 
   1  12   3      358.48      343.52     12.28 o 
   2  12   3      263.33      257.39      5.04 o 
   3  12   3      175.62      179.65      3.77 o 
   4  12   3      220.67      208.01      3.97 o 
   5  12   3       10.07       17.63      2.70 o 
   6  12   3       19.94       22.01      2.46 o 
   7  12   3        9.74       13.17      2.61 o 
   8  12   3      206.98      197.03      4.97 o 
  -9  13   3      110.87       94.24     10.61 o 
  -8  13   3        2.17        7.25      2.37 o 
  -7  13   3       31.92       27.24      2.25 o 
  -6  13   3       32.96       33.41      2.11 o 
  -5  13   3      167.59      177.44      3.50 o 
  -4  13   3      740.08      700.14     14.59 o 
  -3  13   3      121.37      112.44      4.07 o 
  -2  13   3       73.38       80.67      3.90 o 
  -1  13   3     1474.92     1436.81     18.73 o 
   0  13   3      407.49      405.83     11.99 o 
   1  13   3       42.63       44.67      2.39 o 
   2  13   3      110.28      109.00      2.43 o 
   3  13   3       61.51       56.93      2.31 o 
   4  13   3       72.82       74.09      2.60 o 
   5  13   3       84.18       81.81      4.84 o 
   6  13   3       61.48       57.25      2.97 o 
   7  13   3      215.35      218.25      6.88 o 
  -9  14   3       26.28       24.89      2.89 o 
  -8  14   3       30.47       26.16      3.78 o 
  -7  14   3       10.85       12.80      2.21 o 
  -6  14   3       89.54       87.29      2.15 o 
  -5  14   3        1.99        6.61      2.00 o 
  -4  14   3      136.50      129.83      2.75 o 
  -3  14   3      223.32      206.66      5.20 o 
  -2  14   3      151.29      153.23      3.04 o 
  -1  14   3        2.59        5.31      2.22 o 
   0  14   3      438.23      423.92     10.02 o 
   1  14   3      501.49      496.20     13.82 o 
   2  14   3      335.68      321.72      8.12 o 
   3  14   3      100.11       96.20      2.63 o 
   4  14   3       69.29       85.64      2.40 o 
   5  14   3       93.38       91.61      3.60 o 
   6  14   3        0.66        2.71      2.82 o 
   7  14   3       17.60       24.98      3.05 o 
  -8  15   3       24.94       25.26      2.69 o 
  -7  15   3       26.18       29.99      2.38 o 
  -6  15   3       74.12       79.27      2.58 o 
  -5  15   3      232.28      230.57      5.68 o 
  -4  15   3      198.46      183.77      7.14 o 
  -3  15   3        0.88        2.27      2.25 o 
  -2  15   3        0.01        0.95      2.49 o 
  -1  15   3        7.95        6.84      2.28 o 
   0  15   3        0.88        4.91      2.22 o 
   1  15   3        0.64        4.09      2.10 o 
   2  15   3      333.31      313.80      7.01 o 
   3  15   3      101.28      100.58      2.56 o 
   4  15   3       78.14       78.95      2.58 o 
   5  15   3      324.04      304.51     23.15 o 
   6  15   3      218.31      229.70      6.99 o 
   7  15   3       48.37       49.05      3.22 o 
  -8  16   3        0.12        5.39      2.72 o 
  -7  16   3       27.15       28.68      2.28 o 
  -6  16   3        6.39       10.78      2.26 o 
  -5  16   3        2.40        3.70      2.30 o 
  -4  16   3      141.33      130.51      2.56 o 
  -3  16   3       45.34       41.67      2.57 o 
  -2  16   3       54.37       49.05      2.51 o 
  -1  16   3      170.78      169.20      2.74 o 
   0  16   3      273.10      281.32      4.77 o 
   1  16   3       12.38       11.49      2.22 o 
   2  16   3        0.00        4.45      2.35 o 
   3  16   3      120.56      111.63      2.40 o 
   4  16   3       68.70       59.16      2.52 o 
   5  16   3       97.89       87.59     11.80 o 
   6  16   3       16.75       13.83      2.99 o 
  -7  17   3        0.24        1.83      2.50 o 
  -6  17   3       51.85       55.75      4.16 o 
  -5  17   3       11.54       13.32      2.30 o 
  -4  17   3        7.65       10.14      2.25 o 
  -3  17   3        6.09        6.50      2.32 o 
  -2  17   3      356.25      348.87      4.15 o 
  -1  17   3        0.08        3.01      2.31 o 
   0  17   3       36.04       36.73      2.45 o 
   1  17   3       48.57       40.56      2.42 o 
   2  17   3      338.21      337.29      8.40 o 
   3  17   3       39.06       39.14      3.33 o 
   4  17   3      121.70      126.15     15.24 o 
   5  17   3      101.07      103.81     14.30 o 
   6  17   3       64.93       60.74      7.55 o 
  -7  18   3        1.09        5.01      2.76 o 
  -6  18   3       95.98      110.30     10.54 o 
  -5  18   3        5.00        4.67      2.28 o 
  -4  18   3       37.18       33.09      4.92 o 
  -3  18   3       24.48       25.46      2.47 o 
  -2  18   3      407.23      411.48      6.68 o 
  -1  18   3       15.10       17.24      2.44 o 
   0  18   3      135.39      135.64      4.91 o 
   1  18   3        0.07        5.08      2.38 o 
   2  18   3        8.40        8.20      2.57 o 
   3  18   3       23.20       22.31      2.68 o 
   4  18   3       15.05       17.12      3.82 o 
   5  18   3      131.10      143.60     20.55 o 
  -6  19   3        2.86        5.22      2.88 o 
  -5  19   3       26.70       32.04      3.13 o 
  -4  19   3       67.37       76.33     10.87 o 
  -3  19   3       89.65       97.15      3.06 o 
  -2  19   3        5.49        5.78      2.63 o 
  -1  19   3      131.47      129.98      3.39 o 
   0  19   3        6.29        8.66      2.51 o 
   1  19   3      176.37      169.12      3.19 o 
   2  19   3       32.26       41.31      2.48 o 
   3  19   3      106.38      111.98      3.18 o 
   4  19   3       88.34       89.64     12.93 o 
   5  19   3       38.96       33.09      5.21 o 
  -6  20   3       74.77       63.52      4.62 o 
  -5  20   3       37.62       30.88      4.86 o 
  -4  20   3        0.44        0.08      2.99 o 
  -3  20   3      104.44      110.61      2.91 o 
  -2  20   3       24.18       29.33      2.73 o 
  -1  20   3       38.52       48.91      2.56 o 
   0  20   3       44.54       42.53      2.59 o 
   1  20   3        8.85        8.75      2.45 o 
   2  20   3       68.63       67.31      2.70 o 
   3  20   3        5.80        9.98      2.74 o 
   4  20   3        0.51        3.99      2.89 o 
  -5  21   3        0.02        5.23      2.84 o 
  -4  21   3      116.34      129.76      5.36 o 
  -3  21   3       86.18       86.49      3.17 o 
  -2  21   3       47.74       58.28      2.89 o 
  -1  21   3       21.56       20.56      2.48 o 
   0  21   3      136.06      142.17      2.74 o 
   1  21   3        2.21        4.57      2.80 o 
   2  21   3       64.32       61.56      2.84 o 
   3  21   3        6.73       12.37      2.88 o 
  -4  22   3        3.82        5.52      3.52 o 
  -3  22   3       13.94       17.40      2.94 o 
  -2  22   3       20.20       34.19      3.76 o 
  -1  22   3        6.10       10.57      2.60 o 
   0  22   3       33.64       28.71      2.60 o 
   1  22   3       21.51       27.49      2.82 o 
   2  22   3        3.22        7.72      2.97 o 
  -2  23   3       20.03       13.73      2.88 o 
  -1  23   3       84.58       79.31     13.73 o 
   0  23   3        0.01        1.71      3.00 o 
 -10   0   4       59.09       66.20      6.14 o 
  -8   0   4       74.63       76.05      4.73 o 
  -6   0   4        0.88        2.74      4.37 o 
  -4   0   4      246.60      203.96      9.46 o 
  -2   0   4     1783.75     1777.73     63.03 o 
   0   0   4      185.95      180.87      5.11 o 
   2   0   4     3236.36     3580.88     77.85 o 
   4   0   4        0.04        3.30      2.68 o 
   6   0   4      503.35      486.29     18.12 o 
   8   0   4        1.37        6.64      4.50 o 
 -11   1   4        0.19        2.08      2.37 o 
 -10   1   4      123.34      118.41      2.68 o 
  -9   1   4        6.35        6.12      2.15 o 
  -8   1   4       42.17       42.25      2.06 o 
  -7   1   4       80.47       83.87      2.66 o 
  -6   1   4      299.68      324.42     11.09 o 
  -5   1   4       43.33       50.66      2.08 o 
  -4   1   4      180.10      186.62      4.44 o 
  -3   1   4      584.90      511.73     15.29 o 
  -2   1   4        3.81        6.84      2.17 o 
  -1   1   4       14.75       13.39      2.36 o 
   0   1   4      463.11      507.36      6.37 o 
   1   1   4     1493.90     1560.86     20.53 o 
   2   1   4      242.42      252.64      3.58 o 
   3   1   4      498.14      546.93      9.11 o 
   4   1   4      243.24      233.13      4.14 o 
   5   1   4      302.99      293.56      5.69 o 
   6   1   4       16.42       19.05      2.39 o 
   7   1   4      167.05      161.95     13.72 o 
   8   1   4        0.53        1.49      3.19 o 
   9   1   4        4.25       10.59      3.48 o 
 -11   2   4        4.95        3.98      2.46 o 
 -10   2   4        0.92        6.15      2.26 o 
  -9   2   4      160.95      160.05      3.43 o 
  -8   2   4      153.82      167.70      3.94 o 
  -7   2   4       59.15       65.26      2.29 o 
  -6   2   4        0.29        0.18      1.88 o 
  -5   2   4      130.40      120.09      2.11 o 
  -4   2   4       21.52       27.37      2.01 o 
  -3   2   4       21.79       23.99      2.10 o 
  -2   2   4     2077.94     2162.95     62.37 o 
  -1   2   4     4271.40     4537.35    107.75 o 
   0   2   4        1.36        6.59      2.57 o 
   1   2   4     1395.16     1560.37     24.24 o 
   2   2   4     2022.97     2256.80     25.85 o 
   3   2   4      116.31      100.72      2.19 o 
   4   2   4        3.10        3.91      1.96 o 
   5   2   4      294.25      270.67      3.92 o 
   6   2   4       44.36       43.10      2.38 o 
   7   2   4      237.01      231.06     14.83 o 
   8   2   4        3.28        3.64      2.75 o 
   9   2   4        2.71        4.27      3.30 o 
 -11   3   4        4.24        3.64      2.55 o 
 -10   3   4       10.49       10.92      2.29 o 
  -9   3   4        2.48        4.55      2.13 o 
  -8   3   4       50.40       56.71      2.61 o 
  -7   3   4       45.51       47.33      2.11 o 
  -6   3   4       86.55       77.37      2.99 o 
  -5   3   4       37.18       48.11      2.27 o 
  -4   3   4      274.76      241.22      7.39 o 
  -3   3   4     3784.98     3750.71    103.55 o 
  -2   3   4      631.41      579.10     11.55 o 
  -1   3   4      293.34      294.32      7.74 o 
   0   3   4      242.02      220.98      6.04 o 
   1   3   4      401.12      439.37      9.32 o 
   2   3   4      551.41      565.81      8.39 o 
   3   3   4       20.99       20.96      2.02 o 
   4   3   4      198.72      203.82      2.80 o 
   5   3   4       49.80       53.81      2.50 o 
   6   3   4       58.57       58.81      2.47 o 
   7   3   4       49.41       54.07      2.86 o 
   8   3   4       79.56       78.76      7.42 o 
   9   3   4       33.12       37.82      4.09 o 
 -11   4   4        2.14        0.37      5.38 o 
 -10   4   4        8.69       11.54      2.36 o 
  -9   4   4       43.41       44.72      2.37 o 
  -8   4   4      268.64      269.27      7.66 o 
  -7   4   4      558.33      563.29     14.42 o 
  -6   4   4      632.01      625.05     13.43 o 
  -5   4   4     1094.64     1082.79     23.82 o 
  -4   4   4      703.04      704.62     21.38 o 
  -3   4   4       56.76       55.89      2.08 o 
  -2   4   4     1376.03     1405.14     31.60 o 
  -1   4   4      402.06      393.80      7.25 o 
   0   4   4      343.54      312.36      8.36 o 
   1   4   4      213.87      232.42      6.00 o 
   2   4   4      353.52      374.83      6.58 o 
   3   4   4     1311.25     1295.23     24.59 o 
   4   4   4      586.17      587.73     13.52 o 
   5   4   4      170.12      155.03      3.89 o 
   6   4   4       56.65       48.47      2.50 o 
   7   4   4       13.81       16.78      2.48 o 
   8   4   4       59.67       61.87      6.23 o 
 -10   5   4       14.89       13.81      2.32 o 
  -9   5   4       54.69       53.31      2.17 o 
  -8   5   4        2.64        4.80      1.98 o 
  -7   5   4      671.88      667.13     12.57 o 
  -6   5   4       19.01       22.47      1.96 o 
  -5   5   4      147.15      156.12      3.58 o 
  -4   5   4      120.14      136.42      4.05 o 
  -3   5   4       57.31       95.64      2.75 o 
  -2   5   4     1645.76     1757.40     38.00 o 
  -1   5   4       14.71       19.46      2.42 o 
   0   5   4      749.91      831.50     18.27 o 
   1   5   4       16.29        6.30      2.67 o 
   2   5   4      387.73      404.98      9.45 o 
   3   5   4       75.00       62.72      2.15 o 
   4   5   4        6.96        5.88      2.20 o 
   5   5   4       90.08       91.64      2.39 o 
   6   5   4       30.21       27.62      2.48 o 
   7   5   4       52.01       48.18      2.52 o 
   8   5   4       14.09       16.11      2.77 o 
 -10   6   4       73.51       73.51      7.56 o 
  -9   6   4        0.01        2.94      2.04 o 
  -8   6   4       90.85       92.02      2.17 o 
  -7   6   4      363.48      354.93      7.88 o 
  -6   6   4     1015.28      995.51     17.80 o 
  -5   6   4       22.50       24.77      2.01 o 
  -4   6   4     1088.53     1125.75     34.95 o 
  -3   6   4      274.39      280.50      6.23 o 
  -2   6   4     2948.30     2963.96     50.91 o 
  -1   6   4      317.13      304.55      5.44 o 
   0   6   4      512.81      485.49      7.97 o 
   1   6   4        0.42        2.30      2.38 o 
   2   6   4       26.59       40.95      2.13 o 
   3   6   4      140.33      137.77      3.32 o 
   4   6   4     1438.51     1418.56     35.75 o 
   5   6   4      667.68      667.57     16.45 o 
   6   6   4      194.16      200.30      3.19 o 
   7   6   4       50.24       49.30      2.42 o 
   8   6   4       11.93       18.12      2.49 o 
 -10   7   4      102.35       90.94     10.32 o 
  -9   7   4        0.29        4.08      2.23 o 
  -8   7   4        7.41        8.78      2.18 o 
  -7   7   4      562.54      565.03     10.07 o 
  -6   7   4        4.70        5.65      2.04 o 
  -5   7   4       18.36       23.13      2.00 o 
  -4   7   4       14.59       12.71      1.93 o 
  -3   7   4      617.84      588.91     14.24 o 
  -2   7   4     1395.75     1435.71     26.56 o 
  -1   7   4      123.04      125.30      3.14 o 
   0   7   4       15.97       10.28      2.19 o 
   1   7   4     1164.42     1151.95     27.44 o 
   2   7   4        2.12        5.05      2.16 o 
   3   7   4      143.70      141.22      3.63 o 
   4   7   4     1914.74     1887.46     35.96 o 
   5   7   4      155.93      153.67      2.76 o 
   6   7   4        5.63        8.12      2.17 o 
   7   7   4       27.08       25.74      2.60 o 
   8   7   4       25.16       21.94      3.70 o 
 -10   8   4       22.25       22.74      3.95 o 
  -9   8   4      235.28      246.46      6.34 o 
  -8   8   4      464.27      463.16      7.18 o 
  -7   8   4        5.17        8.02      2.10 o 
  -6   8   4     1089.73     1073.85     30.85 o 
  -5   8   4      168.63      171.42      4.43 o 
  -4   8   4     1130.52     1144.73     32.03 o 
  -3   8   4      187.34      197.66      5.41 o 
  -2   8   4      100.33       90.63      2.23 o 
  -1   8   4      707.11      693.85     11.83 o 
   0   8   4        6.19        7.67      2.43 o 
   1   8   4      111.30      115.20      4.55 o 
   2   8   4        8.06       11.24      2.23 o 
   3   8   4      662.87      652.63     14.57 o 
   4   8   4       81.68       85.99      3.11 o 
   5   8   4       76.07       80.67      2.39 o 
   6   8   4       65.76       66.12      2.46 o 
   7   8   4      199.52      205.03      2.94 o 
   8   8   4       78.73       74.34      6.32 o 
 -10   9   4        1.15        4.78      2.48 o 
  -9   9   4        2.88        6.08      2.16 o 
  -8   9   4       93.87       92.52      3.42 o 
  -7   9   4        2.80        6.36      2.07 o 
  -6   9   4       44.17       51.47      2.08 o 
  -5   9   4      311.75      319.16     10.74 o 
  -4   9   4       70.56       62.12      2.15 o 
  -3   9   4       52.32       45.21      2.09 o 
  -2   9   4       26.20       21.25      2.38 o 
  -1   9   4        2.93        6.00      2.24 o 
   0   9   4      497.40      498.86     13.56 o 
   1   9   4      146.95      144.37      2.49 o 
   2   9   4      245.72      251.35      5.17 o 
   3   9   4      183.89      168.71      3.99 o 
   4   9   4        1.42        3.45      2.64 o 
   5   9   4      147.33      149.22      3.37 o 
   6   9   4        0.60        3.61      2.48 o 
   7   9   4       18.14       21.93      2.66 o 
   8   9   4       13.63       11.70      2.82 o 
 -10  10   4        0.33        3.16      2.51 o 
  -9  10   4        7.48        8.63      2.33 o 
  -8  10   4      284.66      290.29      6.46 o 
  -7  10   4        4.87        8.83      2.11 o 
  -6  10   4      116.38      114.55      4.79 o 
  -5  10   4     1332.66     1300.83     31.72 o 
  -4  10   4       19.85       25.24      2.17 o 
  -3  10   4      309.93      298.91      7.73 o 
  -2  10   4      134.33      126.47      3.93 o 
  -1  10   4      172.82      160.67      3.87 o 
   0  10   4      201.61      183.26      4.00 o 
   1  10   4      210.27      214.71      5.26 o 
   2  10   4      599.56      545.68      9.27 o 
   3  10   4     1691.14     1704.96     22.91 o 
   4  10   4      398.69      401.14     11.05 o 
   5  10   4      528.32      534.04     12.72 o 
   6  10   4      467.49      476.54      5.05 o 
   7  10   4       21.11       28.67      2.56 o 
   8  10   4       13.63       15.05      2.99 o 
  -9  11   4        0.67        5.16      2.35 o 
  -8  11   4       12.53       13.96      2.20 o 
  -7  11   4       14.09       17.46      2.15 o 
  -6  11   4       41.27       41.77      2.21 o 
  -5  11   4       11.08       10.98      2.01 o 
  -4  11   4     1073.15     1045.23     27.31 o 
  -3  11   4      549.69      549.48     17.75 o 
  -2  11   4      825.48      820.80     15.76 o 
  -1  11   4      107.77       99.34      2.56 o 
   0  11   4      299.88      325.45      6.92 o 
   1  11   4      875.05      839.79     18.71 o 
   2  11   4       88.28       85.69      2.34 o 
   3  11   4      398.02      398.67      7.77 o 
   4  11   4      149.71      135.33      3.00 o 
   5  11   4      449.19      456.64     16.63 o 
   6  11   4      124.54      129.64      5.25 o 
   7  11   4       92.82       97.10      2.71 o 
  -9  12   4       14.81       13.79      2.58 o 
  -8  12   4        0.02        3.38      2.14 o 
  -7  12   4       50.96       56.08      2.22 o 
  -6  12   4       70.57       65.03      2.11 o 
  -5  12   4       27.85       24.28      2.07 o 
  -4  12   4       80.96       76.73      2.17 o 
  -3  12   4       67.15       73.81      2.19 o 
  -2  12   4       59.76       78.88      2.54 o 
  -1  12   4      511.30      467.04      7.43 o 
   0  12   4        3.82        8.01      2.53 o 
   1  12   4       75.43       72.90      3.07 o 
   2  12   4      556.00      558.84     14.30 o 
   3  12   4      363.31      334.03      4.80 o 
   4  12   4       40.11       40.02      2.63 o 
   5  12   4       59.29       61.84      2.82 o 
   6  12   4        0.35        0.98      2.76 o 
   7  12   4        7.85        7.90      3.03 o 
  -9  13   4        5.42        4.17      2.54 o 
  -8  13   4       79.53       87.00      2.31 o 
  -7  13   4       35.97       35.67      2.04 o 
  -6  13   4      180.35      179.93      4.55 o 
  -5  13   4        8.20        5.42      2.11 o 
  -4  13   4      670.73      646.97     18.62 o 
  -3  13   4      115.44      118.02      2.58 o 
  -2  13   4        6.10       10.48      2.40 o 
  -1  13   4        7.83       11.91      2.44 o 
   0  13   4      581.33      557.85     11.73 o 
   1  13   4       56.50       50.90      2.42 o 
   2  13   4      134.16      120.82      4.89 o 
   3  13   4       41.04       39.46      2.33 o 
   4  13   4      240.36      265.90      4.16 o 
   5  13   4       98.09      104.37      4.05 o 
   6  13   4       45.65       47.26      2.93 o 
   7  13   4       83.59       78.50      3.15 o 
  -9  14   4        3.31        6.07      3.31 o 
  -8  14   4       93.62      112.30      3.22 o 
  -7  14   4        0.21        2.50      2.22 o 
  -6  14   4        0.00        0.53      2.19 o 
  -5  14   4      175.13      185.13      5.83 o 
  -4  14   4      445.47      416.89     10.54 o 
  -3  14   4       84.90       76.17      2.64 o 
  -2  14   4      304.11      301.19      4.97 o 
  -1  14   4       10.77       12.35      2.27 o 
   0  14   4       50.42       52.51      2.32 o 
   1  14   4       39.58       35.01      2.39 o 
   2  14   4        0.96        1.92      2.39 o 
   3  14   4      214.89      212.24      4.70 o 
   4  14   4       33.05       32.78      2.68 o 
   5  14   4       15.44       21.59      2.91 o 
   6  14   4        0.03        1.40      2.98 o 
  -8  15   4        9.54        8.96      2.56 o 
  -7  15   4       13.06       13.91      2.24 o 
  -6  15   4        0.75        1.57      2.09 o 
  -5  15   4        2.33        2.29      2.23 o 
  -4  15   4      122.49      116.16      2.74 o 
  -3  15   4      579.80      591.02     11.83 o 
  -2  15   4       60.07       64.62      2.52 o 
  -1  15   4        7.81        8.63      2.43 o 
   0  15   4        0.34        3.27      2.17 o 
   1  15   4        0.17        2.62      2.28 o 
   2  15   4       64.47       64.02      2.66 o 
   3  15   4       13.31       11.38      2.46 o 
   4  15   4       60.79       50.81      6.21 o 
   5  15   4       86.32       71.01      8.16 o 
   6  15   4       46.57       36.06      4.95 o 
  -8  16   4       16.67       18.87      2.57 o 
  -7  16   4       10.08       12.92      2.41 o 
  -6  16   4      106.15      123.73      8.05 o 
  -5  16   4        0.38        0.82      2.25 o 
  -4  16   4       17.09       26.46      2.82 o 
  -3  16   4       73.33       82.99      2.41 o 
  -2  16   4      137.62      126.54      2.89 o 
  -1  16   4        0.01        2.41      2.34 o 
   0  16   4      413.90      406.69      8.79 o 
   1  16   4       10.33       13.61      2.44 o 
   2  16   4        6.78       14.43      2.56 o 
   3  16   4        0.50        1.82      2.53 o 
   4  16   4       14.05       15.93      3.39 o 
   5  16   4        6.39        6.63      3.01 o 
   6  16   4        1.39        5.44      3.37 o 
  -7  17   4      174.41      188.91     14.85 o 
  -6  17   4        9.90       14.61      2.51 o 
  -5  17   4       35.32       38.33      3.96 o 
  -4  17   4      241.44      243.58      5.86 o 
  -3  17   4       65.25       66.72      2.57 o 
  -2  17   4       54.24       54.87      2.60 o 
  -1  17   4       53.43       54.46      2.61 o 
   0  17   4      181.57      191.70      3.05 o 
   1  17   4      195.42      196.01      2.66 o 
   2  17   4       20.97       24.01      2.39 o 
   3  17   4       13.91       13.47      2.70 o 
   4  17   4       60.66       54.74      7.78 o 
   5  17   4       92.01       90.25     11.29 o 
  -7  18   4       14.43       19.27      2.84 o 
  -6  18   4       12.17       10.58      2.54 o 
  -5  18   4       66.77       83.80      6.85 o 
  -4  18   4        0.47        3.93      2.52 o 
  -3  18   4       46.52       47.15      2.80 o 
  -2  18   4       61.13       63.32      3.66 o 
  -1  18   4       84.42       90.09      3.13 o 
   0  18   4        0.37        2.93      2.38 o 
   1  18   4       93.47       84.75      2.53 o 
   2  18   4       40.85       39.15      2.70 o 
   3  18   4       74.52       78.57      2.67 o 
   4  18   4        1.00        5.08      2.96 o 
   5  18   4        0.11        4.96      3.38 o 
  -6  19   4        0.15        6.30      2.64 o 
  -5  19   4       42.37       42.14      3.05 o 
  -4  19   4      152.99      158.86      2.91 o 
  -3  19   4      144.24      139.74      3.92 o 
  -2  19   4      154.43      164.37      2.93 o 
  -1  19   4        6.55        9.03      2.35 o 
   0  19   4      133.81      133.38      2.82 o 
   1  19   4        0.51        4.47      2.55 o 
   2  19   4       16.87       29.49      2.65 o 
   3  19   4       16.39       16.98      2.73 o 
   4  19   4       57.88       63.64      7.78 o 
  -5  20   4       16.38       16.60      3.17 o 
  -4  20   4       18.79       25.61      2.75 o 
  -3  20   4        6.97       10.69      2.66 o 
  -2  20   4       48.91       50.93      3.72 o 
  -1  20   4       13.83       15.64      2.60 o 
   0  20   4       10.59        9.90      2.53 o 
   1  20   4        9.35       12.60      2.51 o 
   2  20   4       12.38       19.55      2.71 o 
   3  20   4      172.91      158.51     13.81 o 
  -4  21   4        0.13        1.88      2.95 o 
  -3  21   4       83.94       93.69      3.10 o 
  -2  21   4        4.26        2.21      2.92 o 
  -1  21   4       66.80       70.39      2.73 o 
   0  21   4       15.70       16.34      2.59 o 
   1  21   4      235.63      238.17      5.22 o 
   2  21   4       27.24       32.74      2.79 o 
  -3  22   4        3.43        5.63      3.02 o 
  -2  22   4        0.07        3.28      2.55 o 
  -1  22   4        0.01        5.39      2.63 o 
   0  22   4        3.44        5.92      2.82 o 
   1  22   4       96.58       95.30      5.41 o 
 -11   0   5       37.58       37.92      3.44 o 
  -9   0   5      149.76      164.04      6.40 o 
  -7   0   5      267.22      267.28     15.37 o 
  -5   0   5      650.76      631.40     23.43 o 
  -3   0   5      182.29      159.35      6.16 o 
  -1   0   5      343.54      377.17     11.72 o 
   1   0   5     1473.97     1489.24     24.04 o 
   3   0   5       35.51       24.96      2.78 o 
   5   0   5      556.45      519.97     16.71 o 
   7   0   5        0.20        1.85      4.71 o 
 -11   1   5       13.53       14.84      2.52 o 
 -10   1   5       74.57       79.95      3.09 o 
  -9   1   5       23.42       25.94      2.08 o 
  -8   1   5       18.83       21.30      1.98 o 
  -7   1   5      131.78      132.80      3.77 o 
  -6   1   5      695.34      712.55     22.38 o 
  -5   1   5      580.03      589.47     16.15 o 
  -4   1   5      479.31      517.05     14.00 o 
  -3   1   5      214.93      213.22      3.74 o 
  -2   1   5      565.06      554.95     15.46 o 
  -1   1   5        0.10        4.57      2.39 o 
   0   1   5     1351.39     1464.11     15.98 o 
   1   1   5       21.93       31.75      2.27 o 
   2   1   5      498.03      470.41     10.03 o 
   3   1   5       23.18       22.28      1.98 o 
   4   1   5      218.17      230.42      4.98 o 
   5   1   5       67.04       73.13      2.36 o 
   6   1   5      111.89      121.96      2.81 o 
   7   1   5        3.56        5.77      2.99 o 
   8   1   5        5.93       11.41      3.40 o 
 -11   2   5       46.94       40.82      3.98 o 
 -10   2   5        1.07        4.23      2.23 o 
  -9   2   5       59.13       65.39      3.05 o 
  -8   2   5      176.19      190.80      6.94 o 
  -7   2   5       33.34       34.58      2.07 o 
  -6   2   5      201.95      188.69      5.36 o 
  -5   2   5       50.31       47.19      2.23 o 
  -4   2   5      800.91      779.65     25.65 o 
  -3   2   5     2634.63     2674.99     89.73 o 
  -2   2   5      948.03     1060.38     27.44 o 
  -1   2   5       17.64       17.78      2.33 o 
   0   2   5     1768.80     1909.87     46.13 o 
   1   2   5       98.00      119.70      2.59 o 
   2   2   5       59.32       57.06      2.47 o 
   3   2   5      132.17      136.37      2.21 o 
   4   2   5      217.06      193.06      4.27 o 
   5   2   5      248.49      243.94      5.81 o 
   6   2   5        0.47       -0.75      2.31 o 
   7   2   5       67.03       75.13      6.90 o 
   8   2   5      169.03      177.14      5.00 o 
 -11   3   5       40.77       29.83      3.50 o 
 -10   3   5        0.61        3.80      2.37 o 
  -9   3   5       72.83       77.24      2.63 o 
  -8   3   5       15.45       18.38      2.14 o 
  -7   3   5        0.03        0.83      1.99 o 
  -6   3   5        0.00        4.81      1.99 o 
  -5   3   5       95.04       74.57      2.06 o 
  -4   3   5      367.77      371.47      5.74 o 
  -3   3   5      317.80      317.89      9.81 o 
  -2   3   5      927.22      967.22     28.10 o 
  -1   3   5      961.08      920.16     16.92 o 
   0   3   5     2026.96     2264.23     53.36 o 
   1   3   5      166.26      154.03      2.63 o 
   2   3   5      306.56      329.66      4.37 o 
   3   3   5      838.16      772.09     11.96 o 
   4   3   5        5.81        3.72      2.21 o 
   5   3   5      135.74      120.45      2.53 o 
   6   3   5       87.42       72.77      2.64 o 
   7   3   5        0.31        3.85      2.53 o 
   8   3   5       55.31       46.37      4.91 o 
 -10   4   5        0.27        3.40      2.25 o 
  -9   4   5       39.09       38.72      2.26 o 
  -8   4   5       34.15       37.82      2.36 o 
  -7   4   5        0.27        0.26      1.86 o 
  -6   4   5      136.27      143.28      4.30 o 
  -5   4   5      514.67      503.67     11.76 o 
  -4   4   5      317.82      310.44      8.00 o 
  -3   4   5     1084.14     1035.94     25.26 o 
  -2   4   5     3102.33     3176.63     84.66 o 
  -1   4   5      388.78      442.75      5.59 o 
   0   4   5      577.47      587.15     16.73 o 
   1   4   5       62.43       83.23      2.68 o 
   2   4   5        2.57        4.25      2.19 o 
   3   4   5      205.42      197.00      2.88 o 
   4   4   5     1004.67      999.47     15.19 o 
   5   4   5      320.25      312.61      7.07 o 
   6   4   5       65.66       57.78      2.54 o 
   7   4   5      244.78      210.43     18.73 o 
   8   4   5       13.93       12.69      2.97 o 
 -10   5   5        4.03        1.86      2.15 o 
  -9   5   5      126.48      121.11      3.28 o 
  -8   5   5       97.90      100.42      2.43 o 
  -7   5   5       55.04       57.10      2.09 o 
  -6   5   5        4.84        8.22      1.98 o 
  -5   5   5       41.70       50.32      2.13 o 
  -4   5   5      719.45      726.44     19.76 o 
  -3   5   5      386.91      391.20      8.96 o 
  -2   5   5       14.65       26.37      2.39 o 
  -1   5   5      407.18      393.74      7.63 o 
   0   5   5        1.40        3.04      2.94 o 
   1   5   5        0.99        1.00      2.24 o 
   2   5   5     1628.06     1600.45     29.63 o 
   3   5   5      187.25      178.60      3.33 o 
   4   5   5      194.66      184.84      3.42 o 
   5   5   5      159.53      150.86      2.53 o 
   6   5   5      205.39      190.38      3.69 o 
   7   5   5        4.76        9.33      2.63 o 
   8   5   5       14.74       17.26      3.00 o 
 -10   6   5        0.03        0.89      2.55 o 
  -9   6   5        0.01        3.67      2.09 o 
  -8   6   5        0.19       -0.44      2.02 o 
  -7   6   5       38.80       36.84      2.01 o 
  -6   6   5       23.91       26.08      2.38 o 
  -5   6   5      235.70      247.32      7.16 o 
  -4   6   5      352.33      337.14      7.98 o 
  -3   6   5      620.33      623.92     11.26 o 
  -2   6   5       21.55       19.32      2.36 o 
  -1   6   5      741.24      760.36     14.55 o 
   0   6   5       75.28       66.38      2.37 o 
   1   6   5     1567.15     1582.95     40.54 o 
   2   6   5        6.98       11.32      2.15 o 
   3   6   5      788.13      773.97     13.55 o 
   4   6   5      159.74      148.71      5.83 o 
   5   6   5       18.64       17.05      2.46 o 
   6   6   5       28.63       32.84      2.47 o 
   7   6   5       27.57       32.93      2.70 o 
   8   6   5        0.15        1.31      2.78 o 
 -10   7   5        0.60        2.22      2.30 o 
  -9   7   5        5.08        8.06      2.27 o 
  -8   7   5       87.07       83.09      3.00 o 
  -7   7   5      207.94      203.85      3.60 o 
  -6   7   5      156.26      167.86      4.06 o 
  -5   7   5      609.81      594.04     15.18 o 
  -4   7   5       12.68        7.72      1.87 o 
  -3   7   5      116.42      117.45      2.48 o 
  -2   7   5       55.36       39.60      2.30 o 
  -1   7   5       22.17       30.80      2.24 o 
   0   7   5      243.69      251.68      6.86 o 
   1   7   5       37.73       35.02      2.51 o 
   2   7   5       28.11       24.91      2.18 o 
   3   7   5      736.22      731.55     13.99 o 
   4   7   5      115.46      114.26      3.13 o 
   5   7   5       20.18       19.38      2.33 o 
   6   7   5        2.54        3.94      2.31 o 
   7   7   5       49.45       49.87      2.75 o 
   8   7   5      133.37      129.05     16.28 o 
 -10   8   5        1.24        6.86      2.29 o 
  -9   8   5       10.56       13.16      2.15 o 
  -8   8   5      407.88      392.10      9.23 o 
  -7   8   5       40.86       41.62      1.97 o 
  -6   8   5       45.20       47.54      2.05 o 
  -5   8   5      584.08      592.98     15.70 o 
  -4   8   5      282.36      276.38      7.74 o 
  -3   8   5      505.70      525.35     11.64 o 
  -2   8   5       43.53       36.00      2.23 o 
  -1   8   5       42.09       35.85      2.20 o 
   0   8   5      532.22      473.98     12.48 o 
   1   8   5      127.10      108.92      3.67 o 
   2   8   5        6.75       10.21      2.22 o 
   3   8   5     1786.54     1758.61     43.77 o 
   4   8   5      553.18      544.76     11.74 o 
   5   8   5      112.53      115.08      4.25 o 
   6   8   5        0.14        2.26      2.41 o 
   7   8   5       10.40       14.46      2.56 o 
 -10   9   5        8.03        6.74      2.40 o 
  -9   9   5      241.03      233.13      5.90 o 
  -8   9   5       20.34       22.20      2.25 o 
  -7   9   5      323.75      318.60      7.29 o 
  -6   9   5     1418.36     1384.87     39.81 o 
  -5   9   5        0.20        3.33      1.94 o 
  -4   9   5        8.67       13.00      1.94 o 
  -3   9   5       32.76       30.06      2.06 o 
  -2   9   5      136.39      143.63      3.79 o 
  -1   9   5      625.43      586.78     11.19 o 
   0   9   5        4.85        9.21      2.29 o 
   1   9   5        5.41        6.94      2.16 o 
   2   9   5     1751.93     1690.27     51.32 o 
   3   9   5        8.67        8.78      2.31 o 
   4   9   5      130.07      126.71      3.72 o 
   5   9   5        9.49       13.71      2.67 o 
   6   9   5       53.71       59.62      2.78 o 
   7   9   5       12.38       11.96      2.85 o 
 -10  10   5       42.88       28.49      3.98 o 
  -9  10   5       63.44       54.11      2.36 o 
  -8  10   5       25.43       26.16      2.16 o 
  -7  10   5       88.21       97.18      3.91 o 
  -6  10   5      347.45      351.89      9.47 o 
  -5  10   5       56.92       53.29      2.14 o 
  -4  10   5       58.08       55.69      2.09 o 
  -3  10   5       58.35       58.13      2.49 o 
  -2  10   5       68.05       66.22      2.42 o 
  -1  10   5      351.41      349.09      3.06 o 
   0  10   5      141.57      130.94      3.83 o 
   1  10   5      126.35      115.69      2.98 o 
   2  10   5      279.69      263.74      7.40 o 
   3  10   5      365.43      368.07      6.89 o 
   4  10   5      169.61      170.79      2.91 o 
   5  10   5      256.75      240.54      6.37 o 
   6  10   5       85.52       89.47      4.24 o 
   7  10   5       94.56       92.93      3.31 o 
  -9  11   5       48.14       44.72      2.44 o 
  -8  11   5        3.75        6.72      2.22 o 
  -7  11   5        1.74        3.54      2.02 o 
  -6  11   5      637.19      629.46     14.58 o 
  -5  11   5      177.23      173.08      4.36 o 
  -4  11   5        0.03        1.61      2.04 o 
  -3  11   5        1.24        4.97      1.95 o 
  -2  11   5      803.89      785.10     15.21 o 
  -1  11   5       10.22       10.25      2.33 o 
   0  11   5       75.23       71.48      2.25 o 
   1  11   5        0.45        2.50      2.34 o 
   2  11   5       81.16       87.26      2.63 o 
   3  11   5      464.63      490.47     10.74 o 
   4  11   5       97.77       94.46      2.72 o 
   5  11   5        0.28        3.47      2.65 o 
   6  11   5      103.64      107.05      3.09 o 
   7  11   5        5.91        9.82      3.17 o 
  -9  12   5        2.40        4.20      2.37 o 
  -8  12   5        0.79        2.37      2.12 o 
  -7  12   5      253.47      248.13      6.33 o 
  -6  12   5      371.09      369.55      8.84 o 
  -5  12   5     1077.50     1067.64     26.88 o 
  -4  12   5      218.57      217.97      6.12 o 
  -3  12   5       18.93       18.22      2.50 o 
  -2  12   5      315.64      316.07      9.20 o 
  -1  12   5      435.84      405.98      8.06 o 
   0  12   5      380.61      401.45     12.28 o 
   1  12   5      522.13      529.18     16.81 o 
   2  12   5       28.76       34.56      2.36 o 
   3  12   5      505.02      497.93      9.39 o 
   4  12   5       52.24       54.06      2.57 o 
   5  12   5        7.29        6.56      2.86 o 
   6  12   5        0.84        2.98      3.05 o 
   7  12   5       82.95       67.20      5.43 o 
  -9  13   5        0.02        4.81      2.47 o 
  -8  13   5       12.26       11.69      2.30 o 
  -7  13   5      161.37      149.91      4.59 o 
  -6  13   5       47.73       40.57      2.22 o 
  -5  13   5      167.53      172.87      5.25 o 
  -4  13   5      239.98      249.69      5.35 o 
  -3  13   5       16.49       16.69      2.14 o 
  -2  13   5        1.15        2.13      2.32 o 
  -1  13   5      286.52      293.28      5.11 o 
   0  13   5      745.77      716.78     18.60 o 
   1  13   5      418.72      416.14     12.84 o 
   2  13   5      213.58      202.08      4.41 o 
   3  13   5      391.33      365.78      6.24 o 
   4  13   5       78.32       82.25      2.76 o 
   5  13   5       42.06       46.98      3.03 o 
   6  13   5       12.91       12.24      3.24 o 
  -8  14   5        1.16        4.72      2.49 o 
  -7  14   5        2.56        1.22      2.26 o 
  -6  14   5       88.43       97.67      2.83 o 
  -5  14   5      101.86      110.95      4.32 o 
  -4  14   5       73.35       74.13      3.37 o 
  -3  14   5        0.02        0.99      2.08 o 
  -2  14   5      627.78      614.69     11.53 o 
  -1  14   5       80.74       72.57      3.04 o 
   0  14   5       91.27      109.10      2.53 o 
   1  14   5       19.28       25.81      2.21 o 
   2  14   5        0.39        3.04      2.40 o 
   3  14   5       80.37       76.02      2.78 o 
   4  14   5       31.90       24.99      2.80 o 
   5  14   5       13.08        9.25      2.91 o 
   6  14   5        2.01        3.42      3.05 o 
  -8  15   5       24.11       27.35      2.60 o 
  -7  15   5       73.46       73.19      4.24 o 
  -6  15   5        1.71        6.36      2.22 o 
  -5  15   5        1.46        5.09      2.15 o 
  -4  15   5       26.91       37.49      2.57 o 
  -3  15   5       79.48       75.09      3.30 o 
  -2  15   5      490.93      487.82      6.77 o 
  -1  15   5      264.52      250.51      2.99 o 
   0  15   5       42.95       36.98      2.27 o 
   1  15   5      218.29      208.96      5.39 o 
   2  15   5      375.13      388.84      6.97 o 
   3  15   5       48.91       55.19      2.66 o 
   4  15   5        2.93        4.77      2.69 o 
   5  15   5       73.24       74.07     10.13 o 
  -8  16   5        9.12        8.96      2.55 o 
  -7  16   5       23.85       26.36      2.32 o 
  -6  16   5       13.18       20.50      2.20 o 
  -5  16   5       12.91       11.63      2.12 o 
  -4  16   5      104.34      109.75      4.15 o 
  -3  16   5      148.88      152.70      5.66 o 
  -2  16   5       14.04       15.49      2.35 o 
  -1  16   5       17.10       26.84      2.48 o 
   0  16   5       40.37       48.94      2.57 o 
   1  16   5       50.50       54.37      2.60 o 
   2  16   5        2.27        3.40      2.30 o 
   3  16   5       34.75       41.58      2.69 o 
   4  16   5       15.62       14.37      2.88 o 
   5  16   5        6.40       10.85      3.37 o 
  -7  17   5       45.26       44.48      4.51 o 
  -6  17   5       36.51       37.14      3.92 o 
  -5  17   5       46.84       51.04      2.67 o 
  -4  17   5       60.89       66.52      2.73 o 
  -3  17   5        7.93       12.33      2.75 o 
  -2  17   5       17.15       22.35      2.57 o 
  -1  17   5        4.62       11.40      2.52 o 
   0  17   5        2.11        6.84      2.31 o 
   1  17   5        5.27        9.62      2.57 o 
   2  17   5      175.48      165.98      3.01 o 
   3  17   5        1.21        5.88      2.67 o 
   4  17   5       19.94       29.76      3.41 o 
   5  17   5       14.77        9.90      3.81 o 
  -6  18   5        0.11        3.52      2.62 o 
  -5  18   5        2.78        4.10      2.82 o 
  -4  18   5       10.81       16.50      2.45 o 
  -3  18   5      157.51      179.75      3.13 o 
  -2  18   5       16.09       24.90      2.51 o 
  -1  18   5        7.60        8.11      2.26 o 
   0  18   5       77.39       93.96      2.65 o 
   1  18   5       60.14       68.12      2.61 o 
   2  18   5       48.15       50.61      2.60 o 
   3  18   5       52.19       49.88      4.84 o 
   4  18   5      116.73      114.23     11.59 o 
  -6  19   5        4.64        7.14      2.57 o 
  -5  19   5       39.04       43.87      2.85 o 
  -4  19   5        1.45        2.76      2.82 o 
  -3  19   5      107.10      119.19      5.06 o 
  -2  19   5       11.87       12.19      2.73 o 
  -1  19   5       91.27      102.48      3.14 o 
   0  19   5       62.50       67.69      2.69 o 
   1  19   5        4.22        7.40      2.64 o 
   2  19   5        0.16        0.72      2.72 o 
   3  19   5        4.69        7.57      2.95 o 
  -5  20   5        8.32        9.67      2.89 o 
  -4  20   5       16.33        9.84      2.77 o 
  -3  20   5        0.78        4.53      2.77 o 
  -2  20   5       39.70       42.03      2.75 o 
  -1  20   5       16.96       19.23      2.52 o 
   0  20   5        0.11        1.14      2.70 o 
   1  20   5       50.22       55.87      2.88 o 
   2  20   5        0.39        1.12      2.78 o 
  -4  21   5        4.64        4.30      2.89 o 
  -3  21   5       43.62       47.22      3.14 o 
  -2  21   5      125.74      140.74      2.65 o 
  -1  21   5       25.69       26.96      2.73 o 
   0  21   5        4.46        9.39      2.78 o 
   1  21   5        9.72       10.35      2.70 o 
  -2  22   5        1.28        0.61      3.59 o 
  -1  22   5        7.72        5.27      2.92 o 
 -10   0   6        3.40        5.56      3.16 o 
  -8   0   6       17.37       19.91      3.21 o 
  -6   0   6      254.84      255.45     10.52 o 
  -4   0   6        7.89       10.49      2.82 o 
  -2   0   6      344.67      323.07     13.20 o 
   0   0   6      397.93      473.89     13.22 o 
   2   0   6      522.96      504.29     17.36 o 
   4   0   6       94.74       88.15      3.14 o 
   6   0   6      242.12      251.73      5.60 o 
 -10   1   6        0.13        3.67      2.09 o 
  -9   1   6        4.73        8.53      2.20 o 
  -8   1   6      116.51      117.86      3.06 o 
  -7   1   6      248.53      237.66      7.42 o 
  -6   1   6       41.25       47.91      2.01 o 
  -5   1   6        3.52        5.19      1.91 o 
  -4   1   6        2.70        7.38      1.80 o 
  -3   1   6        1.53        6.05      1.97 o 
  -2   1   6      704.59      765.67     25.64 o 
  -1   1   6      132.30      117.71      3.08 o 
   0   1   6      345.90      339.98      7.19 o 
   1   1   6       55.72       45.92      2.51 o 
   2   1   6        2.61        4.58      2.32 o 
   3   1   6      368.60      325.23      9.19 o 
   4   1   6       59.95       53.82      2.34 o 
   5   1   6       31.07       21.40      2.17 o 
   6   1   6       23.73       23.35      2.55 o 
   7   1   6        7.33       10.35      3.09 o 
 -10   2   6       45.00       50.49      2.28 o 
  -9   2   6        0.10        2.22      2.14 o 
  -8   2   6       33.76       37.58      2.08 o 
  -7   2   6      248.71      261.92      6.70 o 
  -6   2   6      337.30      351.50      9.20 o 
  -5   2   6      319.32      302.37      8.01 o 
  -4   2   6      266.29      272.76      6.20 o 
  -3   2   6      169.05      176.87      4.55 o 
  -2   2   6       58.00       62.75      2.38 o 
  -1   2   6      103.79       87.55      2.19 o 
   0   2   6       16.53       12.97      1.96 o 
   1   2   6      628.94      586.53     10.08 o 
   2   2   6       11.96       17.20      2.42 o 
   3   2   6     1319.38     1281.16     31.60 o 
   4   2   6       18.07       21.86      2.27 o 
   5   2   6      206.31      199.63      3.64 o 
   6   2   6        0.44        7.24      2.58 o 
   7   2   6       10.25       11.67      2.76 o 
 -10   3   6       11.16       11.92      2.34 o 
  -9   3   6       84.05       89.84      3.39 o 
  -8   3   6       31.67       32.51      2.06 o 
  -7   3   6       77.03       83.57      2.11 o 
  -6   3   6       17.04       17.88      1.93 o 
  -5   3   6        0.03        0.03      2.04 o 
  -4   3   6       41.26       35.62      2.44 o 
  -3   3   6       90.28       93.88      3.07 o 
  -2   3   6       14.48        9.92      2.20 o 
  -1   3   6      339.13      376.99      7.62 o 
   0   3   6      840.33      836.98     16.95 o 
   1   3   6     1374.66     1406.15     29.89 o 
   2   3   6        1.08        1.70      2.27 o 
   3   3   6        8.24       11.34      2.38 o 
   4   3   6      568.83      593.06     11.97 o 
   5   3   6      198.56      195.16      4.35 o 
   6   3   6        4.04        3.22      2.57 o 
   7   3   6       72.89       81.36      7.28 o 
 -10   4   6       58.34       62.20      2.41 o 
  -9   4   6      105.46      111.24      3.01 o 
  -8   4   6       72.14       78.92      2.23 o 
  -7   4   6      105.94      102.49      2.24 o 
  -6   4   6       19.68       22.11      2.21 o 
  -5   4   6      185.96      187.68      4.57 o 
  -4   4   6      354.04      392.59     13.01 o 
  -3   4   6      609.36      604.69     18.48 o 
  -2   4   6      944.95      918.25     31.31 o 
  -1   4   6      538.94      560.04     12.71 o 
   0   4   6      510.32      583.48      8.69 o 
   1   4   6      827.28      801.72     14.49 o 
   2   4   6      606.01      573.69      9.99 o 
   3   4   6       98.66      112.99      2.39 o 
   4   4   6      301.30      296.80      5.92 o 
   5   4   6       64.66       68.20      2.25 o 
   6   4   6       27.91       30.92      2.62 o 
   7   4   6       33.92       38.32      3.42 o 
 -10   5   6        2.48        4.33      2.26 o 
  -9   5   6        8.24        7.58      2.20 o 
  -8   5   6       15.94       18.04      2.19 o 
  -7   5   6      375.63      387.22      7.74 o 
  -6   5   6       22.94       27.55      1.99 o 
  -5   5   6     1059.10     1046.49     14.42 o 
  -4   5   6       47.02       57.01      2.19 o 
  -3   5   6      406.28      379.63      8.25 o 
  -2   5   6      904.81      941.49     29.19 o 
  -1   5   6      165.39      153.38      3.35 o 
   0   5   6      221.39      250.10      3.76 o 
   1   5   6     2415.98     2401.01     55.68 o 
   2   5   6       33.40       43.07      2.49 o 
   3   5   6      488.89      470.88      9.11 o 
   4   5   6       12.30       13.81      2.68 o 
   5   5   6        7.64        7.04      2.73 o 
   6   5   6       39.55       50.35      2.61 o 
   7   5   6        0.27        4.68      2.57 o 
 -10   6   6      151.17      141.51      4.20 o 
  -9   6   6      220.10      224.13      5.85 o 
  -8   6   6      257.91      262.26      5.14 o 
  -7   6   6      456.65      468.84     10.45 o 
  -6   6   6       71.53       67.96      2.11 o 
  -5   6   6       51.00       53.68      2.02 o 
  -4   6   6       48.31       53.05      1.93 o 
  -3   6   6      550.06      601.23     14.80 o 
  -2   6   6      928.66      874.15     19.36 o 
  -1   6   6      515.53      544.14     12.40 o 
   0   6   6      255.41      287.81      5.91 o 
   1   6   6        3.13        6.23      2.13 o 
   2   6   6     2032.45     1977.29     43.22 o 
   3   6   6       92.13       93.84      2.45 o 
   4   6   6       21.95       27.06      2.54 o 
   5   6   6      391.69      385.43      9.74 o 
   6   6   6      390.58      394.51      7.21 o 
   7   6   6       50.39       60.44      6.50 o 
 -10   7   6        5.19        8.96      2.55 o 
  -9   7   6      125.45      126.81      4.09 o 
  -8   7   6      379.26      389.99      9.66 o 
  -7   7   6       77.89       79.88      2.23 o 
  -6   7   6        1.52        2.46      2.03 o 
  -5   7   6        2.69        2.87      1.97 o 
  -4   7   6      253.69      261.26      7.10 o 
  -3   7   6      141.60      125.62      2.27 o 
  -2   7   6      226.63      237.54      7.02 o 
  -1   7   6        0.71        5.86      2.21 o 
   0   7   6      395.30      383.24      7.45 o 
   1   7   6       27.82       31.17      2.27 o 
   2   7   6       54.71       55.54      2.65 o 
   3   7   6        0.23        1.83      2.12 o 
   4   7   6      160.93      162.33      4.70 o 
   5   7   6      144.96      134.27      3.51 o 
   6   7   6       46.19       46.62      2.96 o 
   7   7   6        4.65        4.33      3.29 o 
 -10   8   6       53.42       43.29      2.36 o 
  -9   8   6        9.92       11.51      2.16 o 
  -8   8   6      507.45      522.42     10.63 o 
  -7   8   6      167.08      173.85      4.64 o 
  -6   8   6       18.55       22.93      2.01 o 
  -5   8   6      109.98      119.45      3.14 o 
  -4   8   6       17.99       21.17      1.99 o 
  -3   8   6      176.38      177.07      4.48 o 
  -2   8   6       10.92       11.99      2.42 o 
  -1   8   6      821.06      793.92     16.05 o 
   0   8   6       19.00       19.41      2.02 o 
   1   8   6      584.08      577.12     16.27 o 
   2   8   6     1865.51     1865.01     48.30 o 
   3   8   6       38.47       40.57      2.71 o 
   4   8   6       34.06       34.86      2.73 o 
   5   8   6       61.25       65.47      3.02 o 
   6   8   6        8.09       12.69      2.92 o 
   7   8   6       31.15       32.95      4.37 o 
 -10   9   6        0.19        4.45      2.38 o 
  -9   9   6      189.26      187.47      4.70 o 
  -8   9   6        9.72       12.91      2.09 o 
  -7   9   6      399.79      402.78      8.05 o 
  -6   9   6       83.40       86.17      3.55 o 
  -5   9   6       85.47       91.99      3.18 o 
  -4   9   6      370.88      368.73      9.54 o 
  -3   9   6        8.86        9.46      2.40 o 
  -2   9   6      146.21      144.35      3.99 o 
  -1   9   6      191.38      183.99      4.26 o 
   0   9   6      124.83      114.23      2.22 o 
   1   9   6      315.36      312.18     10.61 o 
   2   9   6        0.21        1.74      2.40 o 
   3   9   6      549.05      548.24     12.46 o 
   4   9   6       64.17       66.02      2.87 o 
   5   9   6       30.46       33.39      2.72 o 
   6   9   6       41.35       48.48      2.97 o 
   7   9   6      101.73       78.19      7.04 o 
  -9  10   6       24.91       24.52      2.37 o 
  -8  10   6       95.82       91.80      2.31 o 
  -7  10   6      313.09      304.57      7.28 o 
  -6  10   6      152.59      168.47      5.64 o 
  -5  10   6      101.25      105.75      2.45 o 
  -4  10   6        0.00        3.77      1.95 o 
  -3  10   6        0.86        4.22      2.19 o 
  -2  10   6       59.50       63.39      2.35 o 
  -1  10   6      110.96      108.92      2.69 o 
   0  10   6        9.74       13.55      2.14 o 
   1  10   6      813.23      798.62     20.19 o 
   2  10   6       21.55       23.50      2.46 o 
   3  10   6       84.44       77.47      2.69 o 
   4  10   6        3.81        8.33      2.65 o 
   5  10   6       35.43       33.46      2.81 o 
   6  10   6        4.05        6.14      2.82 o 
  -9  11   6      135.81      128.76      2.47 o 
  -8  11   6       19.06       14.79      2.12 o 
  -7  11   6        0.28        2.83      2.09 o 
  -6  11   6        0.73        2.88      2.12 o 
  -5  11   6        0.91        3.85      1.89 o 
  -4  11   6        2.41        3.83      1.91 o 
  -3  11   6      265.07      260.79      5.94 o 
  -2  11   6      222.06      210.93      5.05 o 
  -1  11   6       22.20       16.15      2.37 o 
   0  11   6        5.65        6.80      2.19 o 
   1  11   6        2.37        2.24      2.22 o 
   2  11   6        6.93        8.08      2.61 o 
   3  11   6       26.36       28.05      2.62 o 
   4  11   6       36.77       39.46      2.86 o 
   5  11   6       81.25       85.11      2.99 o 
   6  11   6      143.69      145.40      3.49 o 
  -9  12   6       19.08       16.23      2.36 o 
  -8  12   6       79.16       80.69      2.32 o 
  -7  12   6      137.60      125.06      2.58 o 
  -6  12   6      100.01      101.41      3.61 o 
  -5  12   6       19.51       23.51      2.01 o 
  -4  12   6       27.44       31.31      2.04 o 
  -3  12   6        2.40        5.43      2.13 o 
  -2  12   6      472.85      494.42     10.79 o 
  -1  12   6        6.44        8.37      2.44 o 
   0  12   6        4.25        6.54      2.19 o 
   1  12   6      150.49      159.55      4.09 o 
   2  12   6        0.20        2.93      2.49 o 
   3  12   6      833.66      806.25     20.67 o 
   4  12   6       22.92       28.00      2.95 o 
   5  12   6      225.98      217.37      5.30 o 
   6  12   6       80.54       85.86      4.45 o 
  -9  13   6        0.06        3.30      2.97 o 
  -8  13   6       71.66       65.38      2.53 o 
  -7  13   6      105.26      101.05      2.70 o 
  -6  13   6      171.50      151.39      3.84 o 
  -5  13   6       24.38       26.72      2.16 o 
  -4  13   6       96.03      108.97      2.83 o 
  -3  13   6       19.97       17.90      2.37 o 
  -2  13   6       48.11       60.71      2.59 o 
  -1  13   6      559.57      527.59      6.08 o 
   0  13   6      800.70      786.30     15.50 o 
   1  13   6      585.22      602.61     17.10 o 
   2  13   6      219.06      216.92      4.24 o 
   3  13   6        0.06        0.86      2.78 o 
   4  13   6       92.53       88.40      3.75 o 
   5  13   6        5.86        5.83      2.99 o 
  -8  14   6       12.69       15.63      2.53 o 
  -7  14   6        8.09       11.25      2.19 o 
  -6  14   6        3.74        4.81      2.09 o 
  -5  14   6      116.38      114.46      7.79 o 
  -4  14   6      130.78      124.12      4.38 o 
  -3  14   6        3.03        7.85      2.47 o 
  -2  14   6      134.92      138.99      3.32 o 
  -1  14   6      261.18      262.28      3.88 o 
   0  14   6       72.42       62.54      2.80 o 
   1  14   6       12.97       18.26      3.00 o 
   2  14   6       11.99       14.92      2.30 o 
   3  14   6        3.22        4.11      2.71 o 
   4  14   6       23.11       26.39      3.06 o 
   5  14   6       10.49       12.89      3.07 o 
  -8  15   6        1.49        0.70      2.37 o 
  -7  15   6       16.90       16.78      2.38 o 
  -6  15   6       30.71       34.04      2.78 o 
  -5  15   6       23.79       32.44      3.24 o 
  -4  15   6       91.70       96.64      3.62 o 
  -3  15   6       88.58       93.01      4.26 o 
  -2  15   6        0.30        4.37      2.44 o 
  -1  15   6      330.01      315.78      6.38 o 
   0  15   6      247.22      222.26      5.32 o 
   1  15   6      167.38      169.34      4.92 o 
   2  15   6       23.36       30.28      2.45 o 
   3  15   6      117.56      117.80      3.21 o 
   4  15   6      148.13      149.41      4.19 o 
   5  15   6      290.80      272.79     11.03 o 
  -7  16   6       33.12       30.22      3.05 o 
  -6  16   6      101.94       98.44      7.28 o 
  -5  16   6       66.65       70.98      4.86 o 
  -4  16   6        1.20        1.47      2.39 o 
  -3  16   6        8.24        9.45      2.50 o 
  -2  16   6      104.56      127.95      4.80 o 
  -1  16   6        1.14        2.11      2.60 o 
   0  16   6       18.33       23.44      2.21 o 
   1  16   6        4.14        8.45      2.50 o 
   2  16   6      167.01      175.87      5.46 o 
   3  16   6        0.78        2.60      3.31 o 
   4  16   6       29.53       39.38      3.12 o 
  -7  17   6       20.76       14.03      2.59 o 
  -6  17   6        5.14        8.24      2.41 o 
  -5  17   6       98.78       93.35      3.72 o 
  -4  17   6      360.79      387.26      6.37 o 
  -3  17   6      178.60      191.65      6.38 o 
  -2  17   6       64.66       61.72      2.62 o 
  -1  17   6       87.42       86.45      2.58 o 
   0  17   6        0.81        4.86      2.44 o 
   1  17   6       54.97       55.11      2.65 o 
   2  17   6       19.90       20.22      2.59 o 
   3  17   6       11.51       11.37      2.79 o 
   4  17   6       31.75       30.10      3.36 o 
  -6  18   6        0.00        2.21      3.13 o 
  -5  18   6       47.71       56.25      2.56 o 
  -4  18   6        0.15        3.32      2.46 o 
  -3  18   6       15.33       16.00      2.62 o 
  -2  18   6       64.59       59.57      4.16 o 
  -1  18   6       18.92       18.22      2.33 o 
   0  18   6        1.43        0.13      2.53 o 
   1  18   6      182.27      189.28      3.82 o 
   2  18   6       55.84       56.96      3.14 o 
   3  18   6        0.79        4.09      2.91 o 
  -5  19   6        0.00        6.38      2.84 o 
  -4  19   6      152.84      157.57      5.39 o 
  -3  19   6       30.40       32.16      2.70 o 
  -2  19   6       10.58        9.98      2.66 o 
  -1  19   6        2.79        4.70      2.50 o 
   0  19   6       15.04       14.05      2.63 o 
   1  19   6       16.79       19.59      2.92 o 
   2  19   6        1.19        4.42      2.77 o 
  -4  20   6       66.19       73.28      3.03 o 
  -3  20   6        9.98        7.81      2.81 o 
  -2  20   6        1.82        3.77      2.79 o 
  -1  20   6       56.53       59.51      2.77 o 
   0  20   6       93.36       87.57      3.39 o 
   1  20   6        0.10        1.15      2.81 o 
  -2  21   6       23.62       25.78      2.85 o 
  -1  21   6        0.11        3.45      2.58 o 
   0  21   6        5.49        1.77      7.21 o 
  -9   0   7      158.15      159.07      7.97 o 
  -7   0   7       20.09       21.95      2.51 o 
  -5   0   7      662.67      659.60     20.35 o 
  -3   0   7      542.97      547.42     28.38 o 
  -1   0   7     1724.38     1726.78     10.45 o 
   1   0   7      420.65      430.26     19.60 o 
   3   0   7     1199.77     1170.66     69.57 o 
   5   0   7       84.10       67.69      4.55 o 
   7   0   7       20.88       24.05      4.51 o 
 -10   1   7        0.51        0.17      2.30 o 
  -9   1   7      107.87      108.93      2.89 o 
  -8   1   7       10.93       13.45      2.00 o 
  -7   1   7       12.91       13.34      1.89 o 
  -6   1   7       68.28       75.25      2.06 o 
  -5   1   7        6.24        8.54      1.96 o 
  -4   1   7      217.65      232.72      7.35 o 
  -3   1   7      161.13      154.32      4.13 o 
  -2   1   7     1958.74     1927.85     56.75 o 
  -1   1   7      149.83      147.09      4.15 o 
   0   1   7      141.96      152.68      2.65 o 
   1   1   7      274.55      271.90      3.90 o 
   2   1   7      237.48      256.78      4.74 o 
   3   1   7        5.49       16.56      2.56 o 
   4   1   7      282.04      255.34      8.78 o 
   5   1   7       22.48       26.21      2.97 o 
   6   1   7      177.74      182.63      3.27 o 
   7   1   7        1.30        3.16      3.29 o 
 -10   2   7        4.62        5.19      2.24 o 
  -9   2   7      109.21      112.46      3.01 o 
  -8   2   7       32.95       36.63      2.13 o 
  -7   2   7       34.83       37.42      1.95 o 
  -6   2   7       14.33       17.17      1.93 o 
  -5   2   7       40.86       36.28      2.13 o 
  -4   2   7     1647.68     1621.17     39.98 o 
  -3   2   7       26.94       29.79      2.06 o 
  -2   2   7      137.86      149.40      4.59 o 
  -1   2   7     1253.09     1311.02     20.19 o 
   0   2   7     1130.97     1134.24     17.53 o 
   1   2   7      199.56      201.44      4.70 o 
   2   2   7      260.81      275.31      5.65 o 
   3   2   7       20.05       14.67      2.30 o 
   4   2   7      576.61      554.50     16.61 o 
   5   2   7        5.90        6.51      2.52 o 
   6   2   7        0.36        2.34      2.90 o 
   7   2   7        0.81        2.51      3.54 o 
 -10   3   7       16.78       20.04      2.13 o 
  -9   3   7      159.68      155.57      4.29 o 
  -8   3   7       14.37       15.53      2.19 o 
  -7   3   7      167.60      177.30      5.39 o 
  -6   3   7       73.39       77.48      2.05 o 
  -5   3   7       29.68       37.54      2.05 o 
  -4   3   7      363.90      367.84     10.34 o 
  -3   3   7       38.96       37.52      2.09 o 
  -2   3   7       14.53       17.70      2.37 o 
  -1   3   7      616.26      602.63      9.90 o 
   0   3   7      294.35      310.91      4.99 o 
   1   3   7      494.37      480.28      9.18 o 
   2   3   7        3.66        5.51      2.31 o 
   3   3   7      304.83      258.29      5.61 o 
   4   3   7      138.70      153.13      5.20 o 
   5   3   7        4.79        4.74      2.86 o 
   6   3   7       10.03        8.70      3.02 o 
   7   3   7      196.00      176.97     20.61 o 
 -10   4   7       49.95       45.49      2.38 o 
  -9   4   7       11.19       15.98      2.23 o 
  -8   4   7      554.27      563.81     12.46 o 
  -7   4   7       23.18       23.59      2.05 o 
  -6   4   7        3.95        6.10      1.86 o 
  -5   4   7      182.73      196.13      5.70 o 
  -4   4   7       24.74       31.31      2.03 o 
  -3   4   7       55.59       54.88      2.48 o 
  -2   4   7      505.37      552.81     17.81 o 
  -1   4   7      485.38      494.73      9.26 o 
   0   4   7      667.90      639.91      9.36 o 
   1   4   7       72.11       63.37      2.25 o 
   2   4   7        0.03        1.18      2.27 o 
   3   4   7        3.73       10.39      2.34 o 
   4   4   7       30.07       33.31      2.61 o 
   5   4   7       35.12       42.29      2.80 o 
   6   4   7       25.42       21.92      4.09 o 
   7   4   7      117.09      121.52     14.60 o 
 -10   5   7      125.69      125.56      5.25 o 
  -9   5   7      150.08      150.64      4.42 o 
  -8   5   7        3.07        6.04      1.99 o 
  -7   5   7      148.07      148.34      3.30 o 
  -6   5   7      375.12      376.39      4.91 o 
  -5   5   7       50.14       49.66      2.48 o 
  -4   5   7      339.23      341.60      9.46 o 
  -3   5   7      529.11      539.81     21.57 o 
  -2   5   7      145.71      137.77      5.37 o 
  -1   5   7      119.64      117.48      2.63 o 
   0   5   7      449.43      450.94      5.38 o 
   1   5   7      508.35      528.56     10.15 o 
   2   5   7      290.77      292.87      4.71 o 
   3   5   7       65.39       70.73      2.55 o 
   4   5   7       44.64       41.09      2.79 o 
   5   5   7        0.05        3.39      2.59 o 
   6   5   7       43.82       40.52      5.31 o 
   7   5   7        7.29        8.92      9.52 o 
 -10   6   7       11.66       14.37      2.29 o 
  -9   6   7      235.93      239.50      6.97 o 
  -8   6   7       29.93       34.67      2.49 o 
  -7   6   7        1.94        6.93      2.30 o 
  -6   6   7        8.23        5.31      1.85 o 
  -5   6   7        0.17        1.78      1.92 o 
  -4   6   7       41.97       48.59      2.82 o 
  -3   6   7      165.06      162.17      7.18 o 
  -2   6   7       96.75      102.68      3.33 o 
  -1   6   7      319.29      311.68      6.08 o 
   0   6   7       95.16       93.81      2.35 o 
   1   6   7      401.92      408.98      8.46 o 
   2   6   7       34.40       37.15      2.49 o 
   3   6   7       21.41       21.93      2.68 o 
   4   6   7        2.33        3.10      2.92 o 
   5   6   7       10.85       16.73      2.77 o 
   6   6   7       13.70       14.87      2.96 o 
 -10   7   7      143.80      141.27      4.15 o 
  -9   7   7        0.45        2.18      2.36 o 
  -8   7   7       58.61       57.53      3.02 o 
  -7   7   7      272.11      271.27      3.85 o 
  -6   7   7       76.58       80.23      3.40 o 
  -5   7   7       71.61       76.24      2.59 o 
  -4   7   7      169.61      169.50      3.86 o 
  -3   7   7      515.11      482.08      9.06 o 
  -2   7   7      115.58      114.51      3.46 o 
  -1   7   7      429.83      433.69     10.13 o 
   0   7   7        6.53        8.47      1.91 o 
   1   7   7      498.50      480.20      8.87 o 
   2   7   7        1.02        4.15      2.26 o 
   3   7   7       13.73       12.52      2.57 o 
   4   7   7        8.19       10.31      2.94 o 
   5   7   7       93.53       94.88      3.27 o 
   6   7   7       62.83       62.14      3.29 o 
 -10   8   7        0.12        2.88      2.66 o 
  -9   8   7        1.21        1.45      2.45 o 
  -8   8   7        0.29        1.98      2.13 o 
  -7   8   7        9.81       13.94      2.05 o 
  -6   8   7       10.82       11.97      2.15 o 
  -5   8   7       16.72       17.37      1.91 o 
  -4   8   7      438.78      443.61     11.27 o 
  -3   8   7      353.50      336.64      7.88 o 
  -2   8   7       61.67       66.77      2.80 o 
  -1   8   7       10.82       11.11      2.24 o 
   0   8   7      655.51      653.76     12.35 o 
   1   8   7       36.71       33.30      2.41 o 
   2   8   7      105.06      105.93      2.80 o 
   3   8   7      241.62      239.94      6.82 o 
   4   8   7      140.83      148.65      3.61 o 
   5   8   7       38.74       40.42      2.89 o 
   6   8   7        3.38        6.75      3.05 o 
  -9   9   7       28.16       29.97      2.24 o 
  -8   9   7        6.26        5.94      2.08 o 
  -7   9   7        3.33        7.49      2.17 o 
  -6   9   7       19.40       26.26      2.04 o 
  -5   9   7      107.66      107.24      3.56 o 
  -4   9   7       60.09       57.46      1.99 o 
  -3   9   7        6.79       17.30      2.14 o 
  -2   9   7        0.92        4.58      2.04 o 
  -1   9   7      171.17      175.52      3.72 o 
   0   9   7       53.56       59.89      3.18 o 
   1   9   7      187.47      177.74      5.71 o 
   2   9   7      403.64      393.35      9.21 o 
   3   9   7       26.17       25.72      2.71 o 
   4   9   7       67.41       66.68      3.29 o 
   5   9   7       42.13       42.06      3.01 o 
   6   9   7        0.08        2.34      3.23 o 
  -9  10   7       12.65       15.13      2.18 o 
  -8  10   7        0.08        2.53      2.17 o 
  -7  10   7        0.61        1.95      2.19 o 
  -6  10   7       87.88       87.36      3.30 o 
  -5  10   7      389.15      395.25     11.31 o 
  -4  10   7      239.86      246.12      8.31 o 
  -3  10   7      760.28      723.60     16.85 o 
  -2  10   7      166.57      147.11      2.63 o 
  -1  10   7      221.24      230.11      4.64 o 
   0  10   7      273.84      277.25      7.53 o 
   1  10   7      226.56      230.70      4.72 o 
   2  10   7      131.71      135.24      4.16 o 
   3  10   7      653.99      638.91     14.41 o 
   4  10   7       25.30       28.79      2.98 o 
   5  10   7      110.42      118.34      3.66 o 
   6  10   7      123.55      120.58      3.42 o 
  -9  11   7       79.75       69.64      3.05 o 
  -8  11   7       77.14       74.27      2.38 o 
  -7  11   7      139.99      149.92      5.15 o 
  -6  11   7        6.74        9.46      2.06 o 
  -5  11   7        1.56        2.12      2.00 o 
  -4  11   7       39.37       45.32      2.28 o 
  -3  11   7       30.24       27.35      2.36 o 
  -2  11   7      980.12      904.72     19.60 o 
  -1  11   7       36.45       43.84      3.50 o 
   0  11   7      553.07      545.59     11.24 o 
   1  11   7      399.29      393.04      6.75 o 
   2  11   7      311.93      335.72     11.06 o 
   3  11   7      126.54      129.39      4.00 o 
   4  11   7       48.26       51.59      3.16 o 
   5  11   7       93.02      100.38      3.58 o 
  -9  12   7       57.73       54.59      2.56 o 
  -8  12   7        1.31        4.41      2.20 o 
  -7  12   7       30.73       31.70      2.07 o 
  -6  12   7        2.28        3.13      2.08 o 
  -5  12   7        2.66        5.56      2.05 o 
  -4  12   7      169.53      180.82      7.36 o 
  -3  12   7       29.40       28.47      2.51 o 
  -2  12   7      244.65      206.66      5.19 o 
  -1  12   7      411.12      406.99      7.44 o 
   0  12   7       12.65       10.99      2.32 o 
   1  12   7      485.86      502.33      8.73 o 
   2  12   7        3.66        5.04      2.70 o 
   3  12   7       27.53       34.55      2.79 o 
   4  12   7      124.40      124.13      6.04 o 
   5  12   7        1.34       -0.50      3.62 o 
  -8  13   7       68.66       62.34      5.08 o 
  -7  13   7       39.12       46.57      3.25 o 
  -6  13   7        0.90        4.32      2.18 o 
  -5  13   7      105.86      119.13      9.31 o 
  -4  13   7       22.88       24.47      2.42 o 
  -3  13   7      207.09      193.49      4.92 o 
  -2  13   7       79.18       57.00      2.76 o 
  -1  13   7       32.53       33.64      2.47 o 
   0  13   7      220.04      225.67      3.93 o 
   1  13   7      274.87      283.98      5.18 o 
   2  13   7        4.01        5.31      2.20 o 
   3  13   7      166.99      187.55      3.98 o 
   4  13   7       33.93       32.29      3.12 o 
   5  13   7      143.86      124.92      7.16 o 
  -8  14   7      184.73      163.12     11.84 o 
  -7  14   7      157.50      156.81      9.64 o 
  -6  14   7       31.58       32.42      2.82 o 
  -5  14   7        8.50       12.61      2.30 o 
  -4  14   7       59.98       63.77      3.55 o 
  -3  14   7        0.58        2.36      3.59 o 
  -2  14   7      123.19      129.35      2.93 o 
  -1  14   7        5.97        6.85      2.44 o 
   0  14   7       17.54       20.47      2.32 o 
   1  14   7       46.30       50.40      2.43 o 
   2  14   7       80.59       77.78      2.61 o 
   3  14   7       12.80       17.57      3.06 o 
   4  14   7       52.65       49.93      3.58 o 
  -7  15   7        0.04        1.88      2.29 o 
  -6  15   7      170.70      193.96     16.50 o 
  -5  15   7       13.93       20.56      2.61 o 
  -4  15   7        4.61        5.63      2.61 o 
  -3  15   7      134.60      129.97      4.13 o 
  -2  15   7        0.78        4.10      2.44 o 
  -1  15   7       63.22       66.50      3.10 o 
   0  15   7        1.64        3.61      2.38 o 
   1  15   7        9.28       10.80      2.35 o 
   2  15   7       15.77       23.92      2.95 o 
   3  15   7       61.06       59.98      2.94 o 
   4  15   7        2.16        1.36      3.49 o 
  -7  16   7      164.32      168.21     11.56 o 
  -6  16   7       53.21       56.54      2.47 o 
  -5  16   7        1.86       -0.46      2.54 o 
  -4  16   7        1.14        0.36      2.56 o 
  -3  16   7       10.63       13.45      2.67 o 
  -2  16   7        0.00        2.60      2.47 o 
  -1  16   7        6.85        8.33      2.47 o 
   0  16   7       19.33       17.83      2.45 o 
   1  16   7        2.37        5.23      2.54 o 
   2  16   7        0.03        5.79      2.88 o 
   3  16   7       17.24       13.88      2.81 o 
  -6  17   7      158.21      159.90      4.59 o 
  -5  17   7        2.75        5.71      2.53 o 
  -4  17   7       53.49       48.03      2.61 o 
  -3  17   7       32.27       36.50      2.61 o 
  -2  17   7        0.93        3.50      3.08 o 
  -1  17   7      160.11      170.36      5.15 o 
   0  17   7       92.24       92.15      3.58 o 
   1  17   7      138.27      147.59      4.60 o 
   2  17   7       44.74       51.54      2.74 o 
   3  17   7       29.40       35.38      3.06 o 
  -5  18   7       29.25       36.09      2.86 o 
  -4  18   7        0.02        3.07      2.76 o 
  -3  18   7       55.25       55.07      3.04 o 
  -2  18   7        8.96       12.15      2.69 o 
  -1  18   7       19.91       23.66      2.73 o 
   0  18   7        0.40        2.60      2.62 o 
   1  18   7        7.09       10.46      2.56 o 
   2  18   7       18.85       17.50      2.63 o 
  -4  19   7       28.54       31.11      3.02 o 
  -3  19   7       35.55       35.30      2.86 o 
  -2  19   7        0.00        4.05      2.61 o 
  -1  19   7        1.18        3.30      2.71 o 
   0  19   7       11.32        9.09      2.75 o 
   1  19   7       23.06       21.66      2.72 o 
  -3  20   7       39.61       43.47      3.00 o 
  -2  20   7        7.02        8.19      2.79 o 
  -1  20   7       39.50       35.22      2.66 o 
 -10   0   8       20.45       26.26      3.14 o 
  -8   0   8      194.07      203.29      7.70 o 
  -6   0   8     1311.27     1327.52     37.81 o 
  -4   0   8        2.99        8.33      2.62 o 
  -2   0   8     1701.16     1660.29     55.45 o 
   0   0   8      252.29      237.89      3.78 o 
   2   0   8      406.31      374.10     13.44 o 
   4   0   8      129.56      130.27      4.11 o 
   6   0   8       63.40       66.39      5.18 o 
 -10   1   8       54.58       48.30      2.27 o 
  -9   1   8       10.16       13.34      2.26 o 
  -8   1   8       62.75       64.38      2.14 o 
  -7   1   8        6.56        8.14      1.94 o 
  -6   1   8        1.94        4.48      1.85 o 
  -5   1   8       55.49       52.23      1.98 o 
  -4   1   8       43.96       45.80      2.80 o 
  -3   1   8       92.98       85.57      3.61 o 
  -2   1   8        0.18        6.84      2.50 o 
  -1   1   8       34.02       36.31      2.45 o 
   0   1   8      222.10      231.77      3.36 o 
   1   1   8        6.30        4.75      2.25 o 
   2   1   8      892.51      894.35     17.36 o 
   3   1   8        3.81        2.71      2.62 o 
   4   1   8       59.19       65.83      3.19 o 
   5   1   8       64.70       58.72      3.19 o 
   6   1   8       18.89       20.53      4.15 o 
 -10   2   8       42.67       40.89      2.25 o 
  -9   2   8       55.24       51.61      2.18 o 
  -8   2   8      104.70      115.29      2.63 o 
  -7   2   8       20.58       20.63      1.96 o 
  -6   2   8        1.76        5.60      1.99 o 
  -5   2   8      172.94      180.79      6.30 o 
  -4   2   8       34.52       33.67      1.98 o 
  -3   2   8     1626.51     1619.14     53.55 o 
  -2   2   8      120.17      120.19      3.21 o 
  -1   2   8      262.75      266.54      5.14 o 
   0   2   8      181.57      184.93      3.02 o 
   1   2   8       50.66       51.80      2.39 o 
   2   2   8      261.68      237.83      4.87 o 
   3   2   8      127.56      119.20      3.63 o 
   4   2   8        5.80        6.45      2.66 o 
   5   2   8       79.11       74.58      7.44 o 
   6   2   8       65.63       63.99      4.62 o 
 -10   3   8        0.16        2.42      2.22 o 
  -9   3   8       11.05       12.75      2.19 o 
  -8   3   8       36.04       45.00      2.07 o 
  -7   3   8        0.45        5.31      1.94 o 
  -6   3   8        0.86        4.40      1.91 o 
  -5   3   8       20.18       22.39      1.92 o 
  -4   3   8     1487.16     1468.71     40.35 o 
  -3   3   8       25.56       32.15      2.26 o 
  -2   3   8       46.62       53.60      2.46 o 
  -1   3   8     1200.35     1228.39     19.44 o 
   0   3   8       50.44       52.36      2.01 o 
   1   3   8      234.59      238.00      2.66 o 
   2   3   8       10.40        7.04      2.46 o 
   3   3   8        8.74       14.62      2.41 o 
   4   3   8      260.54      276.01      7.67 o 
   5   3   8        0.02        0.92      3.50 o 
   6   3   8       82.03       67.57     12.24 o 
 -10   4   8        2.14        4.20      2.36 o 
  -9   4   8      181.75      176.63      5.15 o 
  -8   4   8        0.00        3.40      1.97 o 
  -7   4   8       86.54       83.68      2.47 o 
  -6   4   8       75.01       77.72      2.42 o 
  -5   4   8      105.83      108.43      3.68 o 
  -4   4   8       28.32       29.82      2.13 o 
  -3   4   8        0.65        3.97      2.35 o 
  -2   4   8      147.72      153.19      6.17 o 
  -1   4   8        9.59       13.02      1.97 o 
   0   4   8     1468.85     1488.26     19.45 o 
   1   4   8      604.06      597.34     11.53 o 
   2   4   8      104.83      113.18      2.84 o 
   3   4   8      110.30      112.57      3.02 o 
   4   4   8       10.08       13.41      2.69 o 
   5   4   8      115.83      117.35     12.46 o 
   6   4   8      176.71      173.46     31.76 o 
 -10   5   8       17.76       15.54      2.45 o 
  -9   5   8        4.55        3.64      2.21 o 
  -8   5   8       30.13       38.54      2.20 o 
  -7   5   8       36.33       38.10      2.07 o 
  -6   5   8        0.71        1.99      1.88 o 
  -5   5   8       73.68       65.14      2.14 o 
  -4   5   8       64.25       75.05      2.55 o 
  -3   5   8      170.09      161.32      5.10 o 
  -2   5   8       60.87       61.20      2.32 o 
  -1   5   8      850.53      841.39     16.99 o 
   0   5   8       45.56       47.64      2.18 o 
   1   5   8        0.47        5.39      2.15 o 
   2   5   8        1.82        7.13      2.33 o 
   3   5   8      296.44      298.84      8.00 o 
   4   5   8        6.20        9.86      2.89 o 
   5   5   8      160.25      142.10      6.97 o 
   6   5   8       13.73        9.88      3.78 o 
 -10   6   8       14.61       10.62      2.49 o 
  -9   6   8       58.04       60.71      2.41 o 
  -8   6   8       16.74       20.39      2.10 o 
  -7   6   8        0.24        1.43      1.92 o 
  -6   6   8      223.53      226.93      3.59 o 
  -5   6   8      253.69      252.94      6.51 o 
  -4   6   8      375.89      363.22     14.37 o 
  -3   6   8       84.37       80.48      2.95 o 
  -2   6   8      189.22      179.56      4.47 o 
  -1   6   8       78.08       78.62      2.43 o 
   0   6   8      615.68      591.72      7.17 o 
   1   6   8       26.79       33.18      2.25 o 
   2   6   8       49.96       52.29      2.64 o 
   3   6   8       47.81       52.04      2.67 o 
   4   6   8       19.31       23.37      3.05 o 
   5   6   8        9.15       10.70      3.21 o 
   6   6   8      222.43      212.35     33.82 o 
  -9   7   8       21.29       18.10      2.26 o 
  -8   7   8       30.56       31.53      2.05 o 
  -7   7   8        7.63       10.45      2.15 o 
  -6   7   8       15.20       17.18      2.30 o 
  -5   7   8      263.71      254.31      7.51 o 
  -4   7   8       70.16       64.55      2.74 o 
  -3   7   8       58.04       59.63      2.32 o 
  -2   7   8       39.62       39.19      2.25 o 
  -1   7   8      140.00      135.04      3.40 o 
   0   7   8      866.12      892.04     16.81 o 
   1   7   8       39.90       36.41      2.31 o 
   2   7   8        7.13       11.41      2.47 o 
   3   7   8       76.66       79.16      2.81 o 
   4   7   8       82.67       85.02      3.15 o 
   5   7   8      113.27      135.56      6.11 o 
  -9   8   8        2.59        3.48      2.54 o 
  -8   8   8        0.58        2.98      2.36 o 
  -7   8   8       17.86       22.09      2.28 o 
  -6   8   8        1.62        5.80      1.94 o 
  -5   8   8       12.73       12.97      1.81 o 
  -4   8   8      532.49      498.58     13.39 o 
  -3   8   8      295.47      297.57      9.98 o 
  -2   8   8        4.94        7.89      2.02 o 
  -1   8   8        2.41        3.74      2.13 o 
   0   8   8      102.44      104.62      2.21 o 
   1   8   8      160.84      165.71      3.26 o 
   2   8   8       18.27       21.59      2.52 o 
   3   8   8       18.43       21.00      2.50 o 
   4   8   8      160.28      183.55      8.71 o 
   5   8   8      228.06      233.77      5.48 o 
  -9   9   8      158.61      152.99      5.34 o 
  -8   9   8       12.10       15.52      2.34 o 
  -7   9   8       17.80       19.84      2.31 o 
  -6   9   8        7.73       10.95      2.09 o 
  -5   9   8        9.48       14.77      1.99 o 
  -4   9   8      195.99      179.18      5.57 o 
  -3   9   8       22.76       29.75      2.58 o 
  -2   9   8      111.31       99.91      2.71 o 
  -1   9   8        1.37        3.35      2.26 o 
   0   9   8       84.59       97.38      2.40 o 
   1   9   8       14.35       17.57      2.18 o 
   2   9   8      157.92      155.28      3.37 o 
   3   9   8       50.29       58.98      2.73 o 
   4   9   8      121.14      125.09      4.23 o 
   5   9   8       92.65       98.82      4.61 o 
  -9  10   8        7.11        9.46      2.61 o 
  -8  10   8       13.08       18.00      2.23 o 
  -7  10   8       21.85       25.91      2.31 o 
  -6  10   8       30.25       31.52      2.24 o 
  -5  10   8       13.28       15.29      2.03 o 
  -4  10   8        0.58        1.60      2.29 o 
  -3  10   8      356.83      358.62      9.80 o 
  -2  10   8      811.27      812.10     23.42 o 
  -1  10   8        6.36        9.12      2.48 o 
   0  10   8       23.68       27.76      2.10 o 
   1  10   8       57.04       63.10      2.07 o 
   2  10   8       45.34       55.01      2.58 o 
   3  10   8       11.04       14.21      2.77 o 
   4  10   8       18.88       19.50      3.36 o 
   5  10   8       76.63       65.59      3.71 o 
  -8  11   8       24.40       27.41      2.35 o 
  -7  11   8       73.44       77.07      3.22 o 
  -6  11   8       41.11       45.04      2.10 o 
  -5  11   8       73.54       78.80      2.38 o 
  -4  11   8        1.19        2.89      2.17 o 
  -3  11   8       41.11       40.41      2.44 o 
  -2  11   8       63.50       64.28      2.33 o 
  -1  11   8      311.81      303.82     10.01 o 
   0  11   8       17.83       16.96      2.14 o 
   1  11   8        3.54        4.16      2.24 o 
   2  11   8        1.96        1.51      2.62 o 
   3  11   8       47.42       52.57      2.78 o 
   4  11   8        0.76        1.83      3.54 o 
  -8  12   8       15.33       15.17      2.43 o 
  -7  12   8       85.02       74.66      5.07 o 
  -6  12   8      129.46      123.71      8.42 o 
  -5  12   8      144.76      144.87      6.12 o 
  -4  12   8       75.93       75.33      3.38 o 
  -3  12   8      602.53      610.58     16.14 o 
  -2  12   8        9.08        4.38      2.43 o 
  -1  12   8       33.62       41.31      2.77 o 
   0  12   8       29.67       33.68      2.45 o 
   1  12   8        3.19        6.29      2.35 o 
   2  12   8      229.61      221.23      3.90 o 
   3  12   8       34.76       36.17      2.96 o 
   4  12   8       66.88       69.81      3.75 o 
  -8  13   8       66.14       69.20      5.99 o 
  -7  13   8        1.75        2.37      2.24 o 
  -6  13   8       10.67       11.49      2.32 o 
  -5  13   8       10.78       12.44      2.51 o 
  -4  13   8        3.55        7.17      2.32 o 
  -3  13   8       85.68       79.05      2.52 o 
  -2  13   8       31.18       28.84      2.42 o 
  -1  13   8      184.65      181.83      4.29 o 
   0  13   8      149.60      167.76      2.63 o 
   1  13   8      259.09      269.08      8.88 o 
   2  13   8       81.12       87.45      2.50 o 
   3  13   8        4.02        7.02      2.95 o 
   4  13   8        3.18        4.19      3.47 o 
  -7  14   8        2.46        5.36      2.34 o 
  -6  14   8       49.86       52.23      2.59 o 
  -5  14   8        2.16        4.53      2.64 o 
  -4  14   8       20.53       17.69      2.46 o 
  -3  14   8       64.78       66.58      2.53 o 
  -2  14   8        2.50        5.83      2.66 o 
  -1  14   8      163.03      172.28      7.19 o 
   0  14   8       13.27       14.44      2.69 o 
   1  14   8      479.95      480.74     16.05 o 
   2  14   8       49.88       43.69      2.75 o 
   3  14   8        0.00        0.69      3.04 o 
  -7  15   8        1.78        6.01      2.62 o 
  -6  15   8        0.74        3.88      2.62 o 
  -5  15   8       90.39       98.76      5.07 o 
  -4  15   8       32.14       32.02      2.39 o 
  -3  15   8        5.22        8.83      2.57 o 
  -2  15   8      329.70      302.87      6.14 o 
  -1  15   8      497.30      501.92     10.41 o 
   0  15   8       78.05       74.32      2.64 o 
   1  15   8       21.05       28.41      2.64 o 
   2  15   8      142.79      146.56      5.35 o 
   3  15   8       58.15       52.68      3.04 o 
  -6  16   8        4.53       10.98      3.11 o 
  -5  16   8        0.06        0.48      2.63 o 
  -4  16   8       33.12       29.61      2.54 o 
  -3  16   8       22.52       23.82      2.54 o 
  -2  16   8        9.39        7.30      2.68 o 
  -1  16   8      104.40      106.09      4.14 o 
   0  16   8        3.72        5.37      2.41 o 
   1  16   8        1.06        2.79      2.92 o 
   2  16   8        9.93       10.23      2.77 o 
  -5  17   8       49.10       45.05      3.06 o 
  -4  17   8        1.31        6.01      2.91 o 
  -3  17   8       20.82       17.46      2.74 o 
  -2  17   8       20.55       18.22      2.75 o 
  -1  17   8      225.49      228.18      7.93 o 
   0  17   8      110.44      112.81      2.65 o 
   1  17   8       10.72       19.00      2.77 o 
  -4  18   8      162.19      149.05      3.85 o 
  -3  18   8        0.82        2.17      2.84 o 
  -2  18   8       34.78       26.68      2.80 o 
  -1  18   8      148.58      178.08      5.86 o 
   0  18   8        0.42        2.48      2.66 o 
  -9   0   9       11.16       16.04      3.17 o 
  -7   0   9       93.27       97.67      5.83 o 
  -5   0   9      416.79      432.99     15.82 o 
  -3   0   9      953.01      928.44     42.59 o 
  -1   0   9      747.76      747.83     15.45 o 
   1   0   9      170.36      172.91      6.54 o 
   3   0   9        0.54        2.33      3.64 o 
   5   0   9        0.86        4.41      4.86 o 
 -10   1   9       50.02       48.47      2.54 o 
  -9   1   9       67.87       66.13      2.29 o 
  -8   1   9        0.46        4.42      2.18 o 
  -7   1   9       12.94       16.59      2.03 o 
  -6   1   9      110.73      109.46      3.83 o 
  -5   1   9       44.37       47.03      1.90 o 
  -4   1   9      349.23      348.05     13.44 o 
  -3   1   9       24.53       24.24      2.32 o 
  -2   1   9       93.88       96.91      2.43 o 
  -1   1   9        0.17        1.89      1.96 o 
   0   1   9       47.82       50.17      2.25 o 
   1   1   9        0.07        1.27      2.44 o 
   2   1   9      129.87      150.98      2.80 o 
   3   1   9        1.31        4.53      2.74 o 
   4   1   9       81.93       92.59      4.27 o 
   5   1   9      117.74      110.39      3.28 o 
 -10   2   9      288.76      262.04      4.86 o 
  -9   2   9       16.41       19.39      2.13 o 
  -8   2   9      147.18      153.34      3.81 o 
  -7   2   9       20.14       23.51      1.90 o 
  -6   2   9        1.80        1.76      1.95 o 
  -5   2   9       38.23       42.77      2.09 o 
  -4   2   9       42.88       45.12      2.37 o 
  -3   2   9      384.71      366.66      8.04 o 
  -2   2   9     1563.94     1517.38     40.18 o 
  -1   2   9       74.54       76.10      2.55 o 
   0   2   9       26.86       26.32      1.99 o 
   1   2   9       32.95       31.70      2.38 o 
   2   2   9        7.24        7.86      2.37 o 
   3   2   9      473.70      488.02     14.35 o 
   4   2   9      107.33      106.31      4.04 o 
   5   2   9        6.50       11.33      3.70 o 
 -10   3   9        2.76        4.36      5.02 o 
  -9   3   9        8.21       10.32      2.25 o 
  -8   3   9       84.12       85.03      2.30 o 
  -7   3   9       52.46       47.75      2.01 o 
  -6   3   9       57.63       57.46      2.15 o 
  -5   3   9       48.51       52.87      2.86 o 
  -4   3   9        0.60        2.85      2.21 o 
  -3   3   9      182.56      167.13      6.27 o 
  -2   3   9      103.17      102.56      3.62 o 
  -1   3   9      194.83      209.41      4.76 o 
   0   3   9       82.28       86.05      1.98 o 
   1   3   9      222.08      249.05      4.38 o 
   2   3   9       92.90       87.10      2.57 o 
   3   3   9       93.42       94.23      3.08 o 
   4   3   9        0.00        3.09      3.08 o 
   5   3   9       79.87       59.95     12.45 o 
  -9   4   9        2.83        2.47      2.25 o 
  -8   4   9        9.28       10.07      2.40 o 
  -7   4   9      273.83      265.48      3.66 o 
  -6   4   9      192.71      199.89      6.40 o 
  -5   4   9      156.28      161.83      3.30 o 
  -4   4   9      207.94      199.70      7.07 o 
  -3   4   9        0.60        4.69      2.20 o 
  -2   4   9      834.97      834.51     25.09 o 
  -1   4   9       14.39       15.05      2.10 o 
   0   4   9       99.74      104.45      2.11 o 
   1   4   9      306.23      289.50      5.15 o 
   2   4   9      304.10      315.03     10.17 o 
   3   4   9      252.38      227.18      8.21 o 
   4   4   9       24.52       28.27      3.11 o 
   5   4   9      120.78       95.63     16.33 o 
  -9   5   9        5.66        7.13      2.27 o 
  -8   5   9        0.34        2.49      2.02 o 
  -7   5   9        0.74        0.99      2.00 o 
  -6   5   9      610.78      609.19     12.25 o 
  -5   5   9      109.39      108.39      4.19 o 
  -4   5   9      192.80      205.82      9.16 o 
  -3   5   9       45.57       49.34      2.51 o 
  -2   5   9      568.45      586.47     13.41 o 
  -1   5   9        4.03        7.12      2.20 o 
   0   5   9      169.33      178.19      4.47 o 
   1   5   9        5.38        8.63      2.04 o 
   2   5   9       49.25       57.90      2.62 o 
   3   5   9       71.82       75.51      2.91 o 
   4   5   9      246.84      244.21      7.19 o 
   5   5   9       39.89       32.12      6.15 o 
  -9   6   9       60.18       61.87      2.32 o 
  -8   6   9        1.05        4.66      2.13 o 
  -7   6   9        2.87        3.22      2.05 o 
  -6   6   9        0.03       -0.15      1.94 o 
  -5   6   9       19.85       25.00      2.13 o 
  -4   6   9      265.01      251.71     10.12 o 
  -3   6   9       54.70       55.51      2.28 o 
  -2   6   9       60.26       57.40      2.14 o 
  -1   6   9      564.82      561.07     12.25 o 
   0   6   9        0.47        2.15      1.87 o 
   1   6   9      175.99      163.46      2.40 o 
   2   6   9        4.75        8.24      2.54 o 
   3   6   9      282.67      289.71      8.01 o 
   4   6   9       51.34       47.49      3.09 o 
   5   6   9        6.15        9.76      3.81 o 
  -9   7   9        6.38       10.12      2.24 o 
  -8   7   9       31.64       32.47      2.16 o 
  -7   7   9       42.15       42.73      2.68 o 
  -6   7   9       27.79       28.76      2.17 o 
  -5   7   9       63.11       77.58      3.89 o 
  -4   7   9       48.08       47.99      2.38 o 
  -3   7   9      189.77      187.36      6.81 o 
  -2   7   9      162.88      164.26      6.22 o 
  -1   7   9       14.26       13.67      2.22 o 
   0   7   9       21.57       22.83      2.04 o 
   1   7   9      132.13      137.56      3.33 o 
   2   7   9       61.85       71.07      2.73 o 
   3   7   9       12.36       12.41      2.97 o 
   4   7   9        7.59        7.99      3.22 o 
  -9   8   9       38.16       38.26      2.40 o 
  -8   8   9      157.56      152.93      6.29 o 
  -7   8   9        0.46        2.85      2.14 o 
  -6   8   9       61.96       64.73      2.36 o 
  -5   8   9       17.00       17.35      2.27 o 
  -4   8   9       56.20       73.27      4.01 o 
  -3   8   9        1.41        6.90      2.28 o 
  -2   8   9      108.24      107.87      2.31 o 
  -1   8   9       27.04       32.43      2.36 o 
   0   8   9       50.12       57.13      2.21 o 
   1   8   9       73.16       78.09      2.16 o 
   2   8   9       35.67       39.55      2.79 o 
   3   8   9        9.66        9.88      2.88 o 
   4   8   9       35.55       32.34      3.60 o 
  -9   9   9        1.04        7.23      6.05 o 
  -8   9   9        1.68        1.50      2.20 o 
  -7   9   9       57.30       64.89      3.00 o 
  -6   9   9        6.06       10.51      2.41 o 
  -5   9   9       29.30       28.07      2.46 o 
  -4   9   9      268.44      259.52     10.27 o 
  -3   9   9      269.76      255.56      8.20 o 
  -2   9   9       64.79       75.72      2.77 o 
  -1   9   9       56.40       60.80      2.23 o 
   0   9   9        7.32        9.74      2.13 o 
   1   9   9       92.81      102.38      2.80 o 
   2   9   9        4.24        7.24      2.52 o 
   3   9   9       30.99       32.50      2.87 o 
   4   9   9      149.17      153.19      5.10 o 
  -8  10   9       11.50        9.75      2.68 o 
  -7  10   9       67.57       68.73      2.60 o 
  -6  10   9      172.27      181.72      7.19 o 
  -5  10   9      262.11      256.91     12.90 o 
  -4  10   9       40.25       38.42      2.56 o 
  -3  10   9      159.67      167.39      7.42 o 
  -2  10   9        3.41        5.14      2.35 o 
  -1  10   9       28.17       33.85      2.09 o 
   0  10   9       15.53       19.34      2.36 o 
   1  10   9        2.93        4.94      2.35 o 
   2  10   9        0.08        3.06      2.46 o 
   3  10   9       37.29       41.62      3.12 o 
   4  10   9       17.29       16.99      3.37 o 
  -8  11   9       25.07       17.13      2.44 o 
  -7  11   9        4.98        2.82      2.29 o 
  -6  11   9        0.06        3.39      2.20 o 
  -5  11   9       21.94       19.03      2.37 o 
  -4  11   9       31.61       28.44      2.57 o 
  -3  11   9        4.11        6.40      2.48 o 
  -2  11   9       51.57       47.32      2.46 o 
  -1  11   9        1.87        3.75      2.20 o 
   0  11   9      111.63      112.36      3.03 o 
   1  11   9       27.00       40.96      2.21 o 
   2  11   9      118.57      112.52      2.61 o 
   3  11   9       40.12       45.21      3.12 o 
  -7  12   9       99.43       91.93      6.64 o 
  -6  12   9        0.00        3.41      2.53 o 
  -5  12   9      239.38      224.70      6.78 o 
  -4  12   9      169.96      168.52      6.28 o 
  -3  12   9        3.01        3.75      2.94 o 
  -2  12   9        0.98        3.30      2.70 o 
  -1  12   9       88.55       94.54      3.22 o 
   0  12   9       50.45       52.65      2.42 o 
   1  12   9      230.15      237.86      5.18 o 
   2  12   9        0.32        1.68      2.49 o 
   3  12   9      153.78      153.36      3.27 o 
  -7  13   9       73.38       77.36      5.71 o 
  -6  13   9       20.41       21.21      2.47 o 
  -5  13   9       25.71       23.87      2.42 o 
  -4  13   9       14.37       12.35      2.50 o 
  -3  13   9      116.59      112.82      2.90 o 
  -2  13   9        5.57        8.89      2.83 o 
  -1  13   9        5.83        8.45      2.39 o 
   0  13   9        0.01        0.30      2.39 o 
   1  13   9      120.44      133.84      2.91 o 
   2  13   9        0.77        1.98      2.59 o 
  -6  14   9       18.79       19.19      2.70 o 
  -5  14   9       11.96       14.73      2.52 o 
  -4  14   9      126.82      125.67      3.44 o 
  -3  14   9      160.02      165.53      3.68 o 
  -2  14   9        0.42        1.56      2.55 o 
  -1  14   9        4.64        4.58      2.57 o 
   0  14   9       19.60       17.82      2.43 o 
   1  14   9        4.68        3.37      2.60 o 
   2  14   9      380.98      352.07      8.57 o 
  -6  15   9       27.59       33.82      2.66 o 
  -5  15   9       21.90       26.04      2.74 o 
  -4  15   9        9.04        9.59      3.04 o 
  -3  15   9        7.08       13.21      2.75 o 
  -2  15   9      356.26      348.32      7.30 o 
  -1  15   9        1.64        3.00      2.81 o 
   0  15   9       97.95       95.66      3.93 o 
   1  15   9       72.77       69.57      2.95 o 
  -5  16   9       89.18       88.38      3.84 o 
  -4  16   9        1.47        5.20      2.79 o 
  -3  16   9      148.11      165.55      4.64 o 
  -2  16   9        1.62        5.30      2.81 o 
  -1  16   9       65.41       70.30      3.03 o 
   0  16   9       18.77       21.79      2.90 o 
  -4  17   9       16.29       19.12      3.25 o 
  -3  17   9       54.57       55.34      3.57 o 
  -2  17   9       56.51       66.24      2.78 o 
  -1  17   9        0.37        3.01      2.61 o 
  -8   0  10        1.14        7.09      2.90 o 
  -6   0  10       28.72       28.39      2.58 o 
  -4   0  10     1009.88      962.23     55.60 o 
  -2   0  10      109.03      102.74      4.59 o 
   0   0  10       16.72       18.51      2.87 o 
   2   0  10      372.68      338.89      4.51 o 
   4   0  10      408.24      425.49     20.09 o 
  -9   1  10       11.69       16.07      2.25 o 
  -8   1  10        3.76        7.42      2.19 o 
  -7   1  10        0.70        2.72      2.06 o 
  -6   1  10      111.81      124.36      2.93 o 
  -5   1  10      366.73      360.84     11.90 o 
  -4   1  10       17.44       20.18      2.33 o 
  -3   1  10      466.56      455.46      9.60 o 
  -2   1  10       32.53       34.00      2.15 o 
  -1   1  10      481.05      477.02      7.28 o 
   0   1  10      209.41      218.76      5.39 o 
   1   1  10        0.37        2.60      2.09 o 
   2   1  10       62.19       64.38      3.03 o 
   3   1  10      248.57      226.91      8.08 o 
   4   1  10        0.01        0.73      3.15 o 
  -9   2  10        4.56        5.39      2.10 o 
  -8   2  10       28.15       32.52      2.06 o 
  -7   2  10       86.32       91.93      3.06 o 
  -6   2  10        0.55        3.96      2.16 o 
  -5   2  10        0.17        2.46      2.24 o 
  -4   2  10      478.02      469.18     14.89 o 
  -3   2  10      318.02      301.52      9.33 o 
  -2   2  10      114.52      108.64      2.33 o 
  -1   2  10       28.10       31.73      3.43 o 
   0   2  10       76.91       78.18      2.33 o 
   1   2  10      320.87      315.14      4.38 o 
   2   2  10      136.97      138.89      5.00 o 
   3   2  10      136.58      130.56      3.37 o 
   4   2  10       17.33       26.57      3.14 o 
  -9   3  10       19.36       17.24      2.26 o 
  -8   3  10       71.37       71.23      2.31 o 
  -7   3  10       40.63       44.51      2.16 o 
  -6   3  10      465.24      460.64      8.32 o 
  -5   3  10        7.80        8.53      2.36 o 
  -4   3  10        1.33        1.76      2.14 o 
  -3   3  10       11.92       11.76      2.19 o 
  -2   3  10        0.77        5.73      2.21 o 
  -1   3  10        1.00        6.35      1.95 o 
   0   3  10       47.03       48.72      2.21 o 
   1   3  10       33.04       36.76      2.15 o 
   2   3  10      341.36      344.76      8.12 o 
   3   3  10      173.98      180.06      5.25 o 
   4   3  10        2.11        3.46      3.26 o 
  -9   4  10       56.95       49.91      2.73 o 
  -8   4  10       10.06        9.69      2.15 o 
  -7   4  10       46.94       51.40      2.73 o 
  -6   4  10        6.18        9.02      2.16 o 
  -5   4  10      772.05      710.39     19.63 o 
  -4   4  10       36.73       37.01      2.37 o 
  -3   4  10      206.98      206.46      9.37 o 
  -2   4  10       24.88       30.52      2.13 o 
  -1   4  10        1.07        2.97      2.05 o 
   0   4  10        1.70        2.77      2.12 o 
   1   4  10      278.18      284.42      5.75 o 
   2   4  10        0.65        4.87      2.63 o 
   3   4  10       38.41       44.97      2.90 o 
   4   4  10      131.19       98.81      9.54 o 
  -9   5  10      126.11      119.92      3.73 o 
  -8   5  10        0.56        4.41      2.15 o 
  -7   5  10        2.64        8.36      2.14 o 
  -6   5  10        0.17        2.35      2.04 o 
  -5   5  10      133.29      131.11      4.72 o 
  -4   5  10      187.80      168.13      6.83 o 
  -3   5  10       47.91       46.38      2.36 o 
  -2   5  10        1.91        5.17      2.18 o 
  -1   5  10        0.15        3.20      2.11 o 
   0   5  10       50.73       46.74      2.10 o 
   1   5  10        8.29       10.27      2.10 o 
   2   5  10       15.68       18.52      2.62 o 
   3   5  10      381.48      393.95     15.71 o 
   4   5  10        2.77        3.24      3.35 o 
  -8   6  10       44.46       48.51      2.22 o 
  -7   6  10       11.44       14.12      2.23 o 
  -6   6  10        6.87        6.71      2.07 o 
  -5   6  10       52.73       51.56      3.51 o 
  -4   6  10      355.87      359.43     15.95 o 
  -3   6  10      117.73      129.60      7.66 o 
  -2   6  10        0.76        2.18      2.15 o 
  -1   6  10       19.52       18.54      2.01 o 
   0   6  10       65.02       71.77      3.18 o 
   1   6  10       35.63       37.22      2.15 o 
   2   6  10       18.36       14.96      2.79 o 
   3   6  10       11.60       10.50      2.85 o 
  -8   7  10       14.94       18.91      2.24 o 
  -7   7  10        0.94        4.90      2.15 o 
  -6   7  10       83.37       76.51      2.58 o 
  -5   7  10        0.20        1.83      2.65 o 
  -4   7  10      132.07      137.02      7.00 o 
  -3   7  10      133.06      135.47      7.38 o 
  -2   7  10       89.58      100.18      3.33 o 
  -1   7  10        2.64        4.80      2.16 o 
   0   7  10       28.93       32.98      2.13 o 
   1   7  10       28.81       33.57      2.23 o 
   2   7  10      237.82      249.41      4.46 o 
   3   7  10      291.17      292.08      8.93 o 
  -8   8  10       49.04       45.72      2.29 o 
  -7   8  10      189.59      192.73      5.47 o 
  -6   8  10       72.81       65.85      3.91 o 
  -5   8  10        3.25        1.06      2.45 o 
  -4   8  10      179.52      185.98      9.50 o 
  -3   8  10       77.79       86.92      3.07 o 
  -2   8  10       18.77       23.39      2.29 o 
  -1   8  10        1.84        3.66      2.19 o 
   0   8  10        0.01        1.65      2.14 o 
   1   8  10      294.80      296.69      3.81 o 
   2   8  10        2.75        4.36      2.39 o 
   3   8  10       19.73       20.93      2.95 o 
  -8   9  10        3.76        5.21      2.31 o 
  -7   9  10        0.39        2.30      2.42 o 
  -6   9  10       71.11       68.00      4.20 o 
  -5   9  10       28.28       34.98      2.61 o 
  -4   9  10       15.32       16.18      2.55 o 
  -3   9  10        9.23       12.25      2.34 o 
  -2   9  10      103.57      109.51      2.72 o 
  -1   9  10      352.64      371.73     10.42 o 
   0   9  10      109.00      109.27      2.83 o 
   1   9  10        1.07        3.26      2.36 o 
   2   9  10       37.24       39.06      2.48 o 
   3   9  10        3.79        3.32      3.10 o 
  -7  10  10        0.52        2.99      2.23 o 
  -6  10  10      186.54      187.40      6.51 o 
  -5  10  10        2.56        9.45      2.69 o 
  -4  10  10        0.46        2.37      2.35 o 
  -3  10  10       43.12       46.13      2.83 o 
  -2  10  10       41.96       42.75      2.33 o 
  -1  10  10       15.94       19.33      2.33 o 
   0  10  10      131.12      143.09      2.85 o 
   1  10  10       49.92       52.74      2.32 o 
   2  10  10       72.43       64.88      2.59 o 
  -7  11  10        0.43        5.05      2.65 o 
  -6  11  10       13.17       14.72      2.35 o 
  -5  11  10      119.13      125.82      4.31 o 
  -4  11  10        0.01        2.36      2.44 o 
  -3  11  10       40.46       38.49      2.44 o 
  -2  11  10       14.69       14.81      2.43 o 
  -1  11  10      385.00      395.08      8.66 o 
   0  11  10       98.31       94.11      2.66 o 
   1  11  10        7.36        6.98      2.41 o 
   2  11  10       72.58       61.17      2.59 o 
  -7  12  10        3.58        6.86      4.74 o 
  -6  12  10       12.82       15.62      2.85 o 
  -5  12  10       63.32       63.95      4.31 o 
  -4  12  10      197.09      199.57      5.96 o 
  -3  12  10        7.31       12.64      2.54 o 
  -2  12  10       20.47       22.03      2.71 o 
  -1  12  10       23.04       27.03      2.45 o 
   0  12  10       57.16       62.22      2.64 o 
   1  12  10       49.78       47.79      2.57 o 
  -6  13  10        0.04        3.69      3.30 o 
  -5  13  10       39.07       39.85      3.05 o 
  -4  13  10        1.42        3.74      3.02 o 
  -3  13  10       42.34       36.66      2.81 o 
  -2  13  10      140.70      146.90      7.58 o 
  -1  13  10        0.21        1.16      2.41 o 
   0  13  10      158.35      165.86      5.50 o 
   1  13  10        8.56        9.90      2.65 o 
  -5  14  10       27.35       20.38      3.23 o 
  -4  14  10        1.27        6.06      3.16 o 
  -3  14  10       37.92       32.46      3.19 o 
  -2  14  10        2.15        4.06      2.64 o 
  -1  14  10       44.67       50.45      2.50 o 
   0  14  10       27.18       24.15      2.61 o 
  -4  15  10       23.06       26.26      3.20 o 
  -3  15  10       49.70       49.61      6.68 o 
  -2  15  10       46.18       47.46      2.63 o 
  -1  15  10        9.45       23.27      3.38 o 
  -7   0  11        1.80        6.92      3.04 o 
  -5   0  11       11.93       14.45      3.71 o 
  -3   0  11        7.17        7.73      3.26 o 
  -1   0  11      154.35      155.86      3.18 o 
   1   0  11     1346.72     1353.85     35.09 o 
   3   0  11      319.46      279.22      5.20 o 
  -8   1  11      104.79       98.30      4.38 o 
  -7   1  11      245.91      233.55      4.40 o 
  -6   1  11        5.66        5.87      2.36 o 
  -5   1  11        0.22        2.59      2.31 o 
  -4   1  11      104.61       99.66      3.55 o 
  -3   1  11       74.12       67.82      2.36 o 
  -2   1  11      154.61      153.33      3.79 o 
  -1   1  11        5.46        9.49      2.07 o 
   0   1  11      310.69      311.33      3.99 o 
   1   1  11      485.36      489.89      8.36 o 
   2   1  11        5.76        9.40      2.37 o 
   3   1  11       65.32       63.44      3.22 o 
  -8   2  11        2.83        4.67      2.26 o 
  -7   2  11       70.00       67.34      3.69 o 
  -6   2  11       74.39       73.27      2.55 o 
  -5   2  11       53.32       51.93      2.52 o 
  -4   2  11       10.93       10.10      2.28 o 
  -3   2  11       38.55       36.67      2.30 o 
  -2   2  11      105.07      107.71      2.32 o 
  -1   2  11       37.16       40.47      2.13 o 
   0   2  11        0.02        3.61      2.26 o 
   1   2  11       11.71       11.66      2.37 o 
   2   2  11      146.40      144.85      4.13 o 
   3   2  11       14.29       14.89      3.20 o 
  -8   3  11       22.03       22.18      2.27 o 
  -7   3  11      101.67       99.51      2.92 o 
  -6   3  11        8.63       11.88      2.47 o 
  -5   3  11       37.41       32.83      2.37 o 
  -4   3  11       68.35       64.77      2.39 o 
  -3   3  11       57.29       59.39      2.59 o 
  -2   3  11       20.83       23.44      2.30 o 
  -1   3  11      215.70      212.32      4.35 o 
   0   3  11       56.15       55.92      2.49 o 
   1   3  11      249.12      264.52      7.79 o 
   2   3  11        2.87        5.92      2.58 o 
   3   3  11       24.12       29.09      8.39 o 
  -8   4  11        2.61        4.58      2.29 o 
  -7   4  11       35.72       37.15      2.32 o 
  -6   4  11       38.67       43.57      3.80 o 
  -5   4  11      411.59      391.00     13.57 o 
  -4   4  11      130.99      124.40      4.75 o 
  -3   4  11       75.38       79.75      3.35 o 
  -2   4  11       14.47       14.40      2.35 o 
  -1   4  11      223.71      212.98      2.60 o 
   0   4  11       55.60       51.63      2.19 o 
   1   4  11        9.78       14.25      2.29 o 
   2   4  11      120.94      122.75      2.78 o 
  -8   5  11      162.24      142.12      7.16 o 
  -7   5  11       27.01       25.59      2.27 o 
  -6   5  11        4.10        4.38      2.41 o 
  -5   5  11        9.81       13.09      2.60 o 
  -4   5  11        4.67        3.14      2.40 o 
  -3   5  11        8.49        9.98      2.48 o 
  -2   5  11        7.80        7.66      2.40 o 
  -1   5  11       22.66       29.71      2.19 o 
   0   5  11      254.63      256.91      3.58 o 
   1   5  11       15.68       17.53      2.32 o 
   2   5  11       15.87       17.17      2.51 o 
  -8   6  11        1.18        1.03      2.39 o 
  -7   6  11       94.40       89.56      3.08 o 
  -6   6  11        9.43       10.92      2.57 o 
  -5   6  11      142.74      141.39      5.36 o 
  -4   6  11       64.49       66.77      2.69 o 
  -3   6  11      151.58      161.13      6.38 o 
  -2   6  11       19.19       22.74      2.36 o 
  -1   6  11      379.20      375.92      6.74 o 
   0   6  11       28.92       28.94      2.33 o 
   1   6  11       37.61       33.35      2.32 o 
   2   6  11        1.05        2.20      2.28 o 
  -7   7  11       10.66       18.09      2.38 o 
  -6   7  11        8.39        7.18      2.48 o 
  -5   7  11      102.44       88.12      4.08 o 
  -4   7  11       58.68       53.86      2.47 o 
  -3   7  11       13.20       19.94      2.42 o 
  -2   7  11       25.70       25.58      2.21 o 
  -1   7  11       14.33       17.44      2.23 o 
   0   7  11       16.35       24.73      2.26 o 
   1   7  11       53.63       50.03      2.55 o 
   2   7  11       61.64       52.75      2.59 o 
  -7   8  11        0.39        0.45      2.52 o 
  -6   8  11      111.65      106.96      3.94 o 
  -5   8  11       51.90       55.09      2.95 o 
  -4   8  11       55.70       59.48      2.67 o 
  -3   8  11       12.81       13.44      2.37 o 
  -2   8  11       49.39       56.01      2.44 o 
  -1   8  11       33.83       34.30      2.40 o 
   0   8  11       29.67       32.35      2.31 o 
   1   8  11       15.45       14.28      2.46 o 
  -7   9  11       13.16       16.76      2.64 o 
  -6   9  11        0.90        4.33      2.97 o 
  -5   9  11        0.99        4.89      2.78 o 
  -4   9  11       54.40       52.22      2.48 o 
  -3   9  11      131.75      129.54      4.42 o 
  -2   9  11       31.32       35.56      2.59 o 
  -1   9  11        9.19        9.40      2.22 o 
   0   9  11      215.35      200.19      6.76 o 
   1   9  11      203.77      188.72      4.89 o 
  -6  10  11        1.12        3.60      2.85 o 
  -5  10  11       45.69       51.86      3.62 o 
  -4  10  11       11.06       17.35      2.58 o 
  -3  10  11       14.59       13.73      2.39 o 
  -2  10  11      103.63      100.23      4.17 o 
  -1  10  11       13.99       10.87      2.27 o 
   0  10  11        0.39        2.02      2.51 o 
   1  10  11      127.17      106.25      4.56 o 
  -6  11  11        0.04        2.68      2.61 o 
  -5  11  11        8.06        4.89      2.64 o 
  -4  11  11      238.87      257.55      7.92 o 
  -3  11  11      218.22      219.36      8.39 o 
  -2  11  11       82.64       90.25      2.61 o 
  -1  11  11       76.03       81.66      2.73 o 
   0  11  11       30.29       30.49      2.64 o 
  -5  12  11       23.81       27.31      2.64 o 
  -4  12  11       24.95       32.18      2.84 o 
  -3  12  11        4.26        5.31      2.71 o 
  -2  12  11       22.65       21.71      2.56 o 
  -1  12  11       42.40       42.74      2.44 o 
  -4  13  11       12.94        8.41      7.08 o 
  -3  13  11       77.47       87.15      4.07 o 
  -2  13  11       16.43       16.72      2.52 o 
  -6   0  12       83.82       67.37      3.55 o 
  -4   0  12      340.07      312.99      8.90 o 
  -2   0  12        0.11        3.40      3.08 o 
   0   0  12       11.49       15.01      2.92 o 
  -7   1  12       69.40       62.33      2.67 o 
  -6   1  12       36.92       34.71      2.67 o 
  -5   1  12       18.91       19.31      2.36 o 
  -4   1  12       13.99       16.35      2.41 o 
  -3   1  12      207.60      192.28      7.00 o 
  -2   1  12      232.24      223.07      5.91 o 
  -1   1  12      169.09      178.94      4.24 o 
   0   1  12        3.81        6.56      2.26 o 
   1   1  12        4.64        5.62      2.42 o 
  -7   2  12       15.12       12.14      2.77 o 
  -6   2  12       49.27       49.31      2.82 o 
  -5   2  12       79.77       81.66      2.56 o 
  -4   2  12        0.97        3.99      2.65 o 
  -3   2  12       96.55       95.43      4.98 o 
  -2   2  12       13.06       16.85      2.29 o 
  -1   2  12      330.39      322.56      4.29 o 
   0   2  12      115.96      110.85      4.15 o 
   1   2  12        0.22        4.96      2.54 o 
  -7   3  12       11.24       14.76      2.62 o 
  -6   3  12        2.79        2.16      2.58 o 
  -5   3  12       12.05       10.53      2.59 o 
  -4   3  12       42.02       38.27      2.45 o 
  -3   3  12       16.57       18.18      2.33 o 
  -2   3  12      190.78      193.13      6.26 o 
  -1   3  12        1.05        6.70      2.36 o 
   0   3  12       56.33       58.98      2.54 o 
   1   3  12       21.73       21.98      2.58 o 
  -7   4  12       15.84       12.92      2.69 o 
  -6   4  12      139.27      128.41      4.33 o 
  -5   4  12       45.62       47.59      2.84 o 
  -4   4  12      219.54      209.91      4.82 o 
  -3   4  12       95.22       95.64      2.73 o 
  -2   4  12        4.60        8.20      2.07 o 
  -1   4  12       29.22       32.60      2.27 o 
   0   4  12       66.59       59.87      2.73 o 
   1   4  12        4.78        7.66      2.61 o 
  -6   5  12       21.43       20.69      2.52 o 
  -5   5  12        0.80        1.50      2.51 o 
  -4   5  12        9.68       11.48      2.55 o 
  -3   5  12       24.11       25.44      2.40 o 
  -2   5  12       20.69       20.57      2.39 o 
  -1   5  12      145.72      139.44      3.75 o 
   0   5  12        6.42        7.67      2.52 o 
  -6   6  12       10.68       11.51      2.66 o 
  -5   6  12       19.25       14.32      2.76 o 
  -4   6  12       14.57       18.21      2.84 o 
  -3   6  12        0.01        5.33      2.63 o 
  -2   6  12       46.77       44.04      2.53 o 
  -1   6  12        1.52        4.68      2.47 o 
   0   6  12      160.27      142.13      2.72 o 
  -6   7  12       96.62       62.98      2.79 o 
  -5   7  12       40.04       38.75      2.80 o 
  -4   7  12       36.25       32.63      2.78 o 
  -3   7  12       41.25       44.21      2.72 o 
  -2   7  12      360.53      330.80      6.10 o 
  -1   7  12       19.64       23.04      2.42 o 
   0   7  12        2.53        3.60      2.55 o 
  -5   8  12      152.65      128.63      6.90 o 
  -4   8  12       22.33       21.34      2.97 o 
  -3   8  12       74.84       62.65      2.64 o 
  -2   8  12        0.00        2.26      2.47 o 
  -1   8  12       58.95       58.07      2.66 o 
  -5   9  12       29.10       32.36      2.89 o 
  -4   9  12        1.58        0.91      2.42 o 
  -3   9  12       72.49       72.73      3.01 o 
  -2   9  12        0.79        2.71      2.24 o 
  -1   9  12        0.13        3.14      3.92 o 
  -3  10  12        1.70        5.66      3.15 o 
  -5   0  13       45.03       42.90      3.62 o 
  -3   0  13      206.60      181.22      7.19 o 
  -5   1  13       11.73       12.45      2.60 o 
  -4   1  13      117.52      108.02      3.81 o 
  -3   1  13        7.60        7.91      2.42 o 
  -2   1  13        0.40        1.32      2.31 o 
  -5   2  13      105.86       94.31      5.91 o 
  -4   2  13        7.16       10.05      2.79 o 
  -3   2  13        0.01        3.26      2.27 o 
  -2   2  13       61.97       55.51      2.44 o 
  -4   3  13        4.80        6.79      2.79 o 
  -3   3  13      116.34      103.60      2.83 o 
  -2   3  13        7.07        6.84      2.47 o 
  -4   4  13       12.10        9.09      2.48 o 
  -3   4  13       26.61       29.83      2.69 o 
                                                 
